# Supplementary material for: Endocrine therapy reprogramming of breast cancer facilitates metastatic escape via upregulation of P-Rex1/Rac1 signalling
Source: Nat Commun. 2026 May 11;17:3042. doi: 10.1038/s41467-026-70683-x (PMC13161276; doi:10.1038/s41467-026-70683-x)
Supplement: Supplementary file 4 — Source data - main figures [file 41467_2026_70683_MOESM4_ESM.xlsx]

## Sheet: Fig1B - Ki67 in metastatic BrCa
Figure 1B: Ki67 in primary lesions and matched metastatic lesions of ER+ and ER- breast cancer patients
	ER+			ER-
	Primary	Metastatic		Primary	Metastatic
	3	3		2	2
	3	1		1	1
	3	1		2	2		Ki67 are binned values, as described in the methods.
	3	1		2	2
	3	2		2	2
	3	1		2	2
	1	1		2	2
	1	0		2	2
	1	0.5		0.5	0.5
	1	0.5		5	5
	1	0.5		5	5
	2	1		1	1
	2	1		1	1
	2	0.5		5	5
	2	1		0.5	0.5
	2	1		1	1
	2	0		2	2
	0.5	3		2	2
	0.5	0.5		0.5	0.5
	0.5	3		0.5	0.5
	0.5	2		2	2
	0.5	2		4	4
	0.5	2		4	4
	0.5	2		1	1
	0.5	3		1	1
	2	1		1	1
	2	2		1	1
	2	2		1	1
	2	2		1	1
	2	2		1	1
	2	2		0.5	0.5
	2	1		2	2
	2	2		2	2
	1	1		2	2
	1	2		2	2
	1	2		2	2
	1	3		3	3
	1	3		3	3
	1	1		2	2
	0.5	0		0.5	0.5
	0.5	4		4	4
	0.5	2		3	3
	0.5	2		3	3
	0.5	2		0.5	0.5
	0.5	2		0.5	0.5
	2	2		0.5	0.5
	2	2		0.5	0.5
	2	1		0	0
	2	0.5		0	0
	3	1		0	0
	3	1		1	1
	3	1		1	1
	3	1		0.5	0.5
	1	2		0.5	0.5
	1	1		0.5	0.5
	1	2		0.5	0.5
	1	0.5		0.5	0.5
	2	2		0.5	0.5
	2	1		0.5	0.5
	2	1		0.5	1
	2	1		0.5	1
	2	2		0	0.5
	2	2		0	0.5
	2	2		0.5	1
	2	2		0.5	1
	3	0.5		0.5	1
	3	0.5		0.5	1
	3	0.5		0.5	1
	2	0.5		1	2
	2	0.5		1	2
	2	1		1	2
	2	1		1	2
	2	2		4	5
	2	1		1	2
	2	2		1	2
	2	1		1	2
	1	0		1	2
	1	0		4	5
	1	0.5		4	5
	2	1		4	5
	2	3		4	5
	1	1		4	5
	1	0.5		1	2
	1	1		2	3
	1	2		0	1
	1	1		4	5
	3	2		1	2
	3	1		1	2
	3	1		1	2
	3	1		0.5	2
	3	1		0.5	2
	3	1		0.5	2
	0.5	1		0.5	2
	0.5	1		0.5	2
	0.5	1		0.5	2
				1	3
				1	3
				3	5
				1	3
				2	4
				0	2
				0	2
				0	2
				1	3
				1	4
				1	4
				3	0.5
				3	0.5
				3	0.5
				4	2
				4	2
				5	3
				5	3
				5	3
				5	3
				5	3
				3	1
				4	2
				2	0.5
				2	0.5
				2	0.5
				2	0.5
				2	0.5
				2	0.5
				2	0.5
				2	1
				2	1
				2	1
				4	3
				4	3
				2	1
				2	1
				1	0
				1	0
				1	0
				2	1
				2	1
				2	1
				2	1
				2	1
				2	1
				2	1
				4	3
				4	3
				4	3
				1	0
				2	1
				2	1
				2	1
				2	1
				2	1
				3	2
				1	0
				1	0
				1	0.5
				0.5	0
				0.5	0
				0.5	0
				0.5	0
				1	0.5
				0.5	0
				0.5	0
				1	0.5
Statistical test: paired two-sided t-test

## Sheet: Fig1G&H - tumour growth
Figure 1G: Tumour measurements from fast growing and endocrine tolerant xenografts
	Week	Fast growing (tumour size mm^3)										Endocrine tolerant (tumour size mm^3)
	1	0	0	0	0	0	0	0	0	0	0	0	0	0	0	0	0	0	0	0	0
	2	0	0	0	0	0	0	0	0	0	0	0	0	0	0	0	0	0	0	0	0
	3	0	0	0	0	0	0	0	0	0	0	0	0	0	0	0	0	0	0	0	0
	4	0	0	0	0	0	0	0	0	0	0	0	0	0	0	0	0	0	0	0	0
	5	0	0	0	0	0	0	0	0	0	0	0	0	0	0	0	0	0	0	0	0
	6	0	0	0	0	0	0	0	0	0	0	0	0	0	0	0	0	0	0	0	0
	7	0	0	0	0	0	0	0	0	0	0	0	0	0	0	0	0	0	0	0	0
	8	0	0	0	0	0	0	0	0	0	0	0	0	0	0	0	0	0	0	0	0
	9	0	0	0	0	0	0	0	0	0	0	0	0	0	0	0	0	2	0	0	0
	10	0	0	0.5	0	0	0	0.75	0.5	0	0	0	0.5	0	0	0	0	0.5	0	0	0
	11	0.5	0	0.5	0	0.5	0	0.75	4	0.5	0	0	0.5	0	0	0	0	0.5	0.5	0.5	0
	12	0.5	0	0.5	3	0.5	0	0.75	4	0.5	0	0	0.5	0	2	0.5	0.5	0.5	0.5	0.5	0
	13	0.5	0.5	0.5	4	3	0	0.5	4	0.5	0.5	0	0.5	0	3	0.5	0.5	0.5	0.5	0.5	0
	14	0.5	0.5	0.5	36	18	2	4	18	0.75	0.5	0	0.5	0	24	0.5	0.5	1	0.5	0.5	0
	15	6	0.5	0.5	75	36	75	4	60	5	1	0.5	0.5	0.5	50	0.5	0.5	1	0.5	0.5	0.5
	16	22.5	1	8	108	36	75	4	183.75	5	1	1	0.5	0.5	160	1	0.5	1	0.5	0.5	0.5
	17	22.5	1	6	234	75	81.25	0	756.25	5	1	0.5	0.5	0.5	160	0.5	0.5	1	0.5	0.5	0.5
	18	87.5	1	6	675	126	171.5	4	900	5	1	0.5	0.5	0.5	250	0.5	0.5	1	0.5	0.5	0.5
	19	224	1	6	675	100	196	0.5	756.25	62.5	1	0.5	0.5	0.5	432	0.5	0.5	1	0.5	0.5	0.5
	20	320	1	6	675	100	324	0.5	756.25	75	1	0.5	0.5	0.5	423.5	0.5	0.5	0	0.5	0.5	0.5
	21	550	1	6	1920	257.25	344.25	0.5	786.5	144	1	0.5	0.5	0.5	726	0.5	0.5	0	0.5	0.5	0.5
	22	575	1	6	2048	525	425	0.5	1188	144	1	0.5	0.5	0.5	726	0.5	0.5	0	0.5	0.5	0.5
	23	726	1	6	2048	550	514.25	0.5	1116	302.5	1	0.5	0.5	0.5		0.5	0.5	0	0.5	0.5	0.5
	24	550	40	6		600	605	4	1332	302.5	1	0.5	1	0.5		2	0.5	1	1.5	4	0.5
	25	650	117	6		650	635.25	11.25	1563.25	423.5	1	0.5	1	0.5		4	0.5	1	1.5	4	0.5
	26	650	117	6		650	635.25	11.25		423.5	1	0.5	1.5	1		37.5	0.5	4	1.5	4	0.5
	27	786.5	240	40		650	756	56.25		453.75	8	0.5	10	1		37.5	0.5	4	1.5	4	0.5
	28		240	40		750	756	56.25		544.5	8	0.5	10	1		37.5	0.5	4	1.5	6	0.5
	29		240	40		750	756	122.5		544.5	32	0.5	108	4		63	0.5	4	1.5	22.5	1
	30		368	40		750	756	122.5		544.5	40	0.5	108	4		81	0.5	4	1.5	22.5	1.5
	31		368	40		750	756	263.25		635.25	40	0.5	108	6		81	0.5	4	1.5	22.5	1.5
	32		575	40			828	283.5			90	0.5	208	40		160	0.5		10	144	1.5
Statistical test: Two-way ANOVA with mixed effect analysis
Figure 1H: Final tumour measurements from fast growing and endocrine tolerant xenografts
		Fast growing (tumour size mm^3)*				Endocrine tolerant (tumour size mm^3)*
		786.5				0.5
		575				208
		40				20
		2048				726
		750				160
		828				0.5
		283.5				4
		1563				10
		635				144
		90				1.5
Statistical test for final tumour size: Mann Whitney test										*Tumours <10mm^3 are not palpable to feel a tumour lump. The region of implantation is measured by callipers and the value recorded.
Statistical test for palpable tumours: Chi squared

## Sheet: Fig1J - SHG signal in tumours
Figure 1J: SHG signal in tumours from fast and endocrine tolerant xenografts
		Fast tumours (n=6)						Tolerant tumours (n=6)
	Z-stack	1	2	3	4	5	6	1	2	3	4	5	6
	1	8.49	11.56	9.02	6.02	7.56	4.05	8.24	8.2	16.42	10.01	6.6	6.85
	2	14.28	19.5	15.44	10.3	12.48	6.04	15.36	14.65	28.37	17.21	10.86	11.61
	3	15.91	24.47	20.69	15.27	15.09	8.53	20.25	19.74	37.32	22.21	14.14	17.26
	4	8.54	17.31	14.79	11.78	9.62	8.11	14.86	16.4	29.83	18.34	11.59	14.56
	5	4.81	9.56	8.07	6.44	6.89	5.41	9.08	9.78	17.58	10.49	7.04	8.26
Statistical analysis: two-way ANOVA

## Sheet: Fig 1L - Nuclear size in tumors
Figure 1L - Quantification of cells with large nuclei (>50 pixels)
	Fast growing (%)	Endocrine Tolerant (%)
	15.06	27.21
	15.08	16.87
	17.99	22.61
	16.4	22.18
	12.76	25.64
		32.22
Statistical test: unpaired two-tailed t-test

## Sheet: Fig1M - lung metastases
Figure 1M - Lung metastases arising from xenografts of fast growing and endocrine tolerant cells
	Fast growing (micrometres^2)									Endocrine tolerant (micrometres^2)
	707.97	2350.3	508.38	88.36	107.61	156.03	400.76	207.42	150.17	52.72	410.84	95.24	191.02	161.25	102.19	171.75	1180.5	141.75	122.44
	1444.1	659.31	2741	109.44	440.08	104.16	152.04	278.13	99.5	277.53	322.88	98	131.44	60.5	112.03	273.86	72.24	97.6	113.76
	310.33	328.38	516.61	804.82	267.55	688.74	96.43	127.22	71.74	388.65	415.73	98.94	59.66	76.42	95.72	190.68	130.93	317.08	173.64
	295.81	264.4	801.07	239.81	82.05	260.31	265.33	355.12	88.06		282.08	115.2	49.8		53.09	323.47	116.11	127.23
	2642.8	190.05	108.84	64.03	2785.1	92.28	204.96	492.66	170.05		474.65	65.39	103.24		73.06	356.41	81.25	202.7
	56.79	809.17	828.97	101.57	884.96	161.81	151.36	246.63	2530		1178.7	103.8			157.55	252.02	129.01
	242.05	50.69	451.63	571.34	1076.3	56.74	212.26	109.84	140.1		380.69	192.12			120.6	8479.8	440.26
	2419.7	2295.9	259.7	508.89	293.08	130.42	1147	917.48	769.8		109.08	132.01			124.09	3164.9	105.07
	445.74	861.53	237.53		397.85	442.48	83.82	223.17	1747		533.91	253.87			132.84	1887.5	471.04
	206.85	862.3	204.81		294.45	78.96	207.49	2526.7	117.89		371.62				332.97	218.06	610.7
	375.68	1034.1	2326.2		70.18	136.24	121.29	2001.9	902.4		124.04				96.31	20069.1	3748.3
	60.54	248.5	229.93		55.04	63.87	68.01	439.7	40.87		186.87				86.32	1072	4512.6
	198.51	1426.4	126.99		300.36	508.61	140.3	317.99	555.08		91.2				172.74	338.19
	398.26	187.61	186.6		6287.4	338.44	181.99	334.98	63.57		84.06					547.01
	91.32	620.41	91.03		2381.9		126.7	163.88	606.25		292.06					185.24
	196.97	251.12	648.7		245.75		2461.7	767.15	311.43		247.3					13287.6
	115.74	189.28	149.44				167.04	211.7	77.58		142.48					3376.3
	151.23	475.96	492.36				144.68	217.71	182.65		58.84					212.73
	273.25		6858.5				198.55	407.72	147.59							3242.3
	33.51		591.78				272.87	770.87	1125.6							1116.9
	58.86		820.43				185.45	111.54	51.99							40757.2
	251.21		475.63				574.9	565.56	289.3							59357.1
	150.31		4243.4					1355	95.67							1198.5
			1293.5					3408.6	1446.3							85.98
			176.76					1620	464.64							503.48
			284.78					698.25	359.19							9554.1
			123.67					199.13	126.98							89.09
			908.25					540.17	1021.3							94.66
			106.46					50.05	56.13							124.27
			88.07					135.87	1049.5							14103.7
			253.35					341.06	125.46							193.86
			383.97					75.23	537.07							478.03
			337.59					426.18	147.11							117.86
			334.2					1212.3	150.14							3895.6
			114.8					316.85	430.17							901.33
			88.68					197.38	1001.1							2952.9
			60.58					105.51	1103							918.95
			201.89					696.9	202.62							75.57
			567.99					183.52	252.11							1140
			1559.2					88.19	69.76							207.92
			146.51					276.86	647.47							5630.9
			127.22					348.81	223.62							229.23
			141.13					198.1	116.12							55.53
			702.06					169.84	358.44							926.48
			149.95					514.4	184.76							3479.2
			1032					224.07	31.86							198.37
			166.26					350.68	101.81							7532.7
			151.07					145.38	115.55							3431.9
			778.72					247.83	937.89							227.19
			549.94					694.9	287.26							234.52
			120.98					694.4	1113.3							87.05
			135.09					402	539.83							187.67
			61.84					263.25	227.22							217.9
			108.34					615.87	439.2							8000.8
			212.4						136.73							6845.7
			269.15						450.85							654.3
			105.63						3302.6							425.7
			51.45						162.13							192.89
			172.73						221.04							422.88
			107.84						1165.4							4106.3
			269.53						321.26							2299.6
			457.38						104.46							8486.3
			40.89						69.83							325.36
			2432.7						382.11							107.71
			545.71						170.58							488.68
			568.92						297.22							3681.5
			358.67						353.5							277.64
			906.96						678.24
			605.1						817.98
			1873.7						98.89
			70.5						1113.2
			657.51						712.63
			100.5						149.41
			1120.2						4307.3
			952.04						243.72
			109.42						58.75
			785.7						195.5
			933.32						192.99
			648.52						291.39
			287.76
			2097
			697.03
			264.33
			76.19
			66.13
			205.7
			298.73
			187.24
			42.52
			424.4
			120.83
			653.8
			348.66
Statistical test: nested t-test

## Sheet: Fig1N&O - other sites
Figure 1N - Detection of bone metastases arising from xenografts of fast growing and endocrine tolerant cells
	Relative antibody in bone marrow
	Fast	Endocrine tolerant
	14.8	12.15
	14.43	33.68
	11.33
	20.35
	49.9
Statistical test: no statistical test performed as insufficient samples were successfully retrieved
Figure 1O - Detection of gynaecological abnormalities arising after xenografts of fast growing and endocrine tolerant cells
		abnormality	no abnormality
	Endocrine tolerant	8	2
	Fast	4	5
Statistical test: chi squared test

## Sheet: Fig2C - western blots
	Figure 2C - Source western blots

## Sheet: Fig2F(1) - GSEA
Figure 2F: GSEA FOR SCRNASEQ PSEUDOTIME POPULATIONS: NODE#1, NODE#2 AND CYCLING
(i) CYCLING UPREGULATED
Pathway Genes	Enrichment FDR	nGenes	Pathway Genes	Fold Enrichment	Genes
Cell Cycle	7.98561e-07	18	802	5.74866	SYNE2 HSP90AA1 AURKA TPX2 HSP90AB1 RBX1 MCM3 SMC4 TMPO TUBA1B TOP2A YWHAQ BRIP1 RAD21 TUBA1C PSMD1 UBE2C TUBB4B
Cell Cycle Mitotic	3.04494e-06	15	607	6.32953	HSP90AA1 AURKA TPX2 HSP90AB1 RBX1 MCM3 SMC4 TMPO TUBA1B TOP2A RAD21 TUBA1C PSMD1 UBE2C TUBB4B
Estrogen-dependent gene expression	1.48814e-05	8	153	13.3927	FKBP4 HSP90AA1 HSP90AB1 CTSD TFF3 TFF1 RAD21 KPNA2
Mitotic G2-G2/M phases	1.48814e-05	9	213	10.8226	HSP90AA1 AURKA TPX2 HSP90AB1 RBX1 TUBA1B TUBA1C PSMD1 TUBB4B
G2/M Transition	1.48814e-05	9	211	10.9252	HSP90AA1 AURKA TPX2 HSP90AB1 RBX1 TUBA1B TUBA1C PSMD1 TUBB4B
HSP90 chaperone cycle for steroid hormone receptors SHR	1.99734e-05	6	67	22.9374	FKBP4 HSP90AA1 HSP90AB1 TUBA1B TUBA1C TUBB4B
ESR-mediated signaling	2.03401e-05	9	230	10.0227	FKBP4 HSP90AA1 HSP90AB1 HSPB1 CTSD TFF3 TFF1 RAD21 KPNA2
The role of GTSE1 in G2/M progression after G2 checkpoint	4.01907e-05	6	79	19.4533	HSP90AA1 HSP90AB1 TUBA1B TUBA1C PSMD1 TUBB4B
Signaling by Nuclear Receptors	6.62064e-05	9	273	8.44401	FKBP4 HSP90AA1 HSP90AB1 HSPB1 CTSD TFF3 TFF1 RAD21 KPNA2
Axon guidance	0.000162038	13	703	4.73649	PFN2 HSP90AA1 HSP90AB1 RBX1 PFN1 TUBA1B TUBA1C RPS21 CFL1 PSMD1 TUBB4B RPL39 RPS28
Cooperation of Prefoldin and TriC/CCT in actin and tubulin folding	0.000360626	4	33	31.0466	PFDN4 TUBA1B TUBA1C TUBB4B
Mitotic Metaphase and Anaphase	0.000539913	7	202	8.87596	TMPO TUBA1B RAD21 TUBA1C PSMD1 UBE2C TUBB4B
Mitotic Anaphase	0.000539913	7	201	8.92012	TMPO TUBA1B RAD21 TUBA1C PSMD1 UBE2C TUBB4B
Cellular responses to stress	0.000599134	10	483	5.303	FKBP4 HSP90AA1 HSP90AB1 RBX1 HSPB1 TUBA1B TUBA1C PSMD1 UBE2C TUBB4B
Attenuation phase	0.000599134	4	41	24.9888	FKBP4 HSP90AA1 HSP90AB1 HSPB1
Cellular responses to external stimuli	0.000599134	11	587	4.7998	FKBP4 HSP90AA1 HSP90AB1 RBX1 HSPB1 TUBA1B MT2A TUBA1C PSMD1 UBE2C TUBB4B
HSF1 activation	0.000749165	4	44	23.285	FKBP4 HSP90AA1 HSP90AB1 HSPB1
M Phase	0.000999797	9	423	5.44968	HSP90AA1 SMC4 TMPO TUBA1B RAD21 TUBA1C PSMD1 UBE2C TUBB4B
Signaling by ROBO receptors	0.000999797	7	236	7.59722	PFN2 RBX1 PFN1 RPS21 PSMD1 RPL39 RPS28
Sema3A PAK dependent Axon repulsion	0.000999797	3	17	45.2003	HSP90AA1 HSP90AB1 CFL1
(Ii) CYCLING DOWNREGULATED
Pathway Genes	Enrichment FDR	nGenes	Pathway Genes	Fold Enrichment	Genes
Neutrophil degranulation	0.00018088	12	495	6.07286	SERPINB1 GRN ACAA1 CTSH YPEL5 LGALS3 S100A9 S100P ANO6 ANXA2 CD55 PSAP
Innate Immune System	0.00213609	17	1313	3.24341	SERPINB1 GRN ACAA1 CTSH CD46 YPEL5 CLU LGALS3 CTSL S100A9 S100P FOS ANO6 ANXA2 CD55 PSAP TXNIP
Respiratory electron transport	0.00392679	5	100	12.5253	MT-ND6 MT-CYB MT-ND5 MT-CO1 MT-ND1
Signaling by TGF-beta Receptor Complex	0.00392679	5	102	12.2797	PPP1R15A PMEPA1 SKIL MYC JUNB
Respiratory electron transport ATP synthesis by chemiosmotic coupling and heat production by uncoupling proteins.	0.00735002	5	123	10.1832	MT-ND6 MT-CYB MT-ND5 MT-CO1 MT-ND1
TFAP2 AP-2 family regulates transcription of cell cycle factors	0.00735002	2	5	100.202	KDM5B MYC
Signaling by TGF-beta family members	0.00871795	5	136	9.20976	PPP1R15A PMEPA1 SKIL MYC JUNB
TYSND1 cleaves peroxisomal proteins	0.015315	2	8	62.6264	ACAA1 ACOX1
Generic Transcription Pathway	0.0170567	15	1441	2.60762	PERP HES1 KDM5B NR4A1 LGALS3 BTG1 CTSL SKIL MYC PLK2 CITED2 FOS JUNB MT-CO1 TXNIP
RNA Polymerase II Transcription	0.0170567	16	1646	2.43505	SRSF5 PERP HES1 KDM5B NR4A1 LGALS3 BTG1 CTSL SKIL MYC PLK2 CITED2 FOS JUNB MT-CO1 TXNIP
The citric acid TCA cycle and respiratory electron transport	0.0170567	5	178	7.03667	MT-ND6 MT-CYB MT-ND5 MT-CO1 MT-ND1
Regulation of gene expression by Hypoxia-inducible Factor	0.0170567	2	11	45.5465	EPAS1 CITED2
Transcriptional regulation by the AP-2 TFAP2 family of transcription factors	0.0170567	3	45	16.7004	KDM5B MYC CITED2
Beta-oxidation of very long chain fatty acids	0.0170567	2	11	45.5465	ACAA1 ACOX1
Interleukin-4 and Interleukin-13 signaling	0.0213284	4	114	8.78967	MYC MCL1 FOS JUNB
Complex I biogenesis	0.0217792	3	55	13.6639	MT-ND6 MT-ND5 MT-ND1
Alpha-linolenic omega3 and linoleic omega6 acid metabolism	0.0217792	2	14	35.7865	ACAA1 ACOX1
Alpha-linolenic acid ALA metabolism	0.0217792	2	14	35.7865	ACAA1 ACOX1
Peroxisomal protein import	0.0222937	4	123	8.14652	ACAA1 ACOX1 GSTK1 DDO
Transcriptional activity of SMAD2/SMAD3:SMAD4 heterotrimer	0.0228428	3	58	12.9572	SKIL MYC JUNB
(iii) NODE#1 UPREGULATED
Pathway Genes	Enrichment FDR	nGenes	Pathway Genes	Fold Enrichment	Genes
Signaling by BRAF and RAF fusions	0.000153979	6	66	22.7732	FXR1 RAP1A AKAP9 IQGAP1 LMNA NRAS
Oncogenic MAPK signaling	0.000281922	6	82	18.3297	FXR1 RAP1A AKAP9 IQGAP1 LMNA NRAS
Cell Cycle	0.000688891	14	802	4.37291	XPO1 DYNLL1 PSMD8 PSMA6 RAB2A AKAP9 ARPP19 CDK4 LMNA NIPBL ANAPC16 TERF2IP UBE2N PPP1CB
Cell Cycle Mitotic	0.000793502	12	607	4.95233	XPO1 DYNLL1 PSMD8 PSMA6 RAB2A AKAP9 ARPP19 CDK4 LMNA NIPBL ANAPC16 PPP1CB
M Phase	0.000879858	10	423	5.92212	XPO1 DYNLL1 PSMD8 PSMA6 RAB2A AKAP9 ARPP19 LMNA NIPBL ANAPC16
Diseases of signal transduction	0.00265974	9	391	5.76611	PSMD8 PSMA6 CSNK1A1 FXR1 RAP1A AKAP9 IQGAP1 LMNA NRAS
Post-translational protein modification	0.00782765	17	1516	2.8091	RAB7A UBE2A DYNLL1 PSMD8 PSMA6 RAB2A KDELR1 USP8 MBTPS1 RAB13 EEF1A1 TMED3 RNF181 GOLGB1 TOMM20 UBE2N SEC22B
Cellular responses to external stimuli	0.00782765	10	587	4.26756	DYNLL1 PSMD8 PSMA6 CHMP4B CDK4 EEF1A1 ANAPC16 TERF2IP TOMM20 TOMM7
Autophagy	0.00782765	5	118	10.6146	DYNLL1 CHMP4B EEF1A1 TOMM20 TOMM7
Mitotic Metaphase and Anaphase	0.00874143	6	202	7.44076	XPO1 DYNLL1 PSMD8 PSMA6 LMNA ANAPC16
Mitotic Anaphase	0.00874143	6	201	7.47778	XPO1 DYNLL1 PSMD8 PSMA6 LMNA ANAPC16
Disease	0.00915207	14	1167	3.00521	XPO1 PSMD8 PSMA6 CHMP4B CSNK1A1 FXR1 RAP1A AKAP9 CDK4 IQGAP1 RPL10 LMNA TAF7 NRAS
Mitotic G2-G2/M phases	0.00915207	6	213	7.05649	XPO1 DYNLL1 PSMD8 PSMA6 AKAP9 PPP1CB
G2/M Transition	0.00915207	6	211	7.12338	XPO1 DYNLL1 PSMD8 PSMA6 AKAP9 PPP1CB
Membrane Trafficking	0.0133131	10	671	3.73332	RAB7A DYNLL1 CHMP4B KDELR1 RAB13 TMED3 GOLGB1 CLTB MYO6 SEC22B
ER to Golgi Anterograde Transport	0.0133131	5	154	8.1333	DYNLL1 KDELR1 TMED3 GOLGB1 SEC22B
Signaling by high-kinase activity BRAF mutants	0.0133131	3	36	20.8755	RAP1A IQGAP1 NRAS
Downregulation of TGF-beta receptor signaling	0.0133131	3	36	20.8755	XPO1 STUB1 PPP1CB
MAP2K and MAPK activation	0.0163804	3	40	18.7879	RAP1A IQGAP1 NRAS
Regulation of mRNA stability by proteins that bind AU-rich elements	0.0163804	4	95	10.5476	XPO1 PSMD8 PSMA6 HNRNPD
(iv) NODE#1 DOWNREGULATED
Pathway Genes	Enrichment FDR	nGenes	Pathway Genes	Fold Enrichment	Genes
Respiratory electron transport ATP synthesis by chemiosmotic coupling and heat production by uncoupling proteins.	6.59874e-07	9	123	18.5333	MT-ND6 MT-CO2 MT-CYB MT-ND5 MT-CO1 MT-ND3 MT-ATP6 MT-CO3 MT-ATP8
The citric acid TCA cycle and respiratory electron transport	8.45936e-06	9	178	12.8067	MT-ND6 MT-CO2 MT-CYB MT-ND5 MT-CO1 MT-ND3 MT-ATP6 MT-CO3 MT-ATP8
Metabolism of RNA	1.2184e-05	16	794	5.10406	TPR YBX1 HNRNPM PSMA3 NOP56 EBNA1BP2 NOL11 SRRM1 RBM17 HNRNPU U2SURP DCAF13 DDX21 HNRNPA3 PRPF40A PSMD12
Respiratory electron transport	1.64017e-05	7	100	17.7302	MT-ND6 MT-CO2 MT-CYB MT-ND5 MT-CO1 MT-ND3 MT-CO3
MRNA Splicing-Major Pathway	4.69664e-05	8	181	11.1951	YBX1 HNRNPM SRRM1 RBM17 HNRNPU U2SURP HNRNPA3 PRPF40A
Processing of Capped Intron-Containing Pre-mRNA	4.69664e-05	9	246	9.26667	TPR YBX1 HNRNPM SRRM1 RBM17 HNRNPU U2SURP HNRNPA3 PRPF40A
MRNA Splicing	6.28754e-05	8	192	10.5537	YBX1 HNRNPM SRRM1 RBM17 HNRNPU U2SURP HNRNPA3 PRPF40A
Mitotic Metaphase and Anaphase	6.44603e-05	8	202	10.0312	PSMA3 SMC3 TMPO TUBA1B RAD21 UBE2C TUBB4B PSMD12
Mitotic Anaphase	6.44603e-05	8	201	10.0811	PSMA3 SMC3 TMPO TUBA1B RAD21 UBE2C TUBB4B PSMD12
Sensing of DNA Double Strand Breaks	6.44603e-05	3	6	126.644	NBN RAD50 KPNA2
Cell Cycle	0.000128094	14	802	4.4215	TPR PSMA3 NBN SMC3 RAD50 SMC4 TMPO TUBA1B TOP2A BRIP1 RAD21 UBE2C TUBB4B PSMD12
SUMO E3 ligases SUMOylate target proteins	0.000141155	8	230	8.81005	TPR TFAP2C CBX5 SMC3 DNMT1 TOP2A RAD21 TOP1
SUMOylation	0.000167657	8	238	8.51391	TPR TFAP2C CBX5 SMC3 DNMT1 TOP2A RAD21 TOP1
M Phase	0.00022179	10	423	5.98792	TPR PSMA3 SMC3 SMC4 TMPO TUBA1B RAD21 UBE2C TUBB4B PSMD12
Separation of Sister Chromatids	0.000325315	7	190	9.3317	PSMA3 SMC3 TUBA1B RAD21 UBE2C TUBB4B PSMD12
Cellular responses to stress	0.000611182	10	483	5.24408	FKBP4 TPR PSMA3 NBN RAD50 HSPH1 TUBA1B UBE2C TUBB4B PSMD12
Cell Cycle Mitotic	0.00074337	11	607	4.59008	TPR PSMA3 SMC3 SMC4 TMPO TUBA1B TOP2A RAD21 UBE2C TUBB4B PSMD12
Post-translational protein modification	0.0020805	17	1516	2.84031	TPR TFAP2C CBX5 ARCN1 PSMA3 SMC3 TUBA1B KTN1 COPB1 DNMT1 TOP2A RAD21 DCAF13 UBE2C TUBB4B PSMD12 TOP1
Cellular responses to external stimuli	0.00263403	10	587	4.31497	FKBP4 TPR PSMA3 NBN RAD50 HSPH1 TUBA1B UBE2C TUBB4B PSMD12
Resolution of D-loop Structures through Synthesis-Dependent Strand Annealing SDSA	0.00339	3	26	29.2256	NBN RAD50 BRIP1
(v) NODE#2 UPREGULATED
Pathway Genes	Enrichment FDR	nGenes	Pathway Genes	Fold Enrichment	Genes
Neutrophil degranulation	0.00479457	10	495	5.00571	CTSH BST2 LGALS3 ITGAV S100A8 S100A9 S100P ANO6 ANXA2 CD55
FOXO-mediated transcription	0.00479457	5	82	15.1087	CAV1 NR3C1 CITED2 DDIT3 TXNIP
PTK6 Expression	0.0163574	2	5	99.113	NR3C1 EPAS1
Metal sequestration by antimicrobial proteins	0.0183537	2	6	82.5942	S100A8 S100A9
Post-translational protein phosphorylation	0.043868	4	107	9.2629	RCN1 LGALS1 FN1 IGFBP3
Regulation of gene expression by Hypoxia-inducible Factor	0.043868	2	11	45.0514	EPAS1 CITED2
Integrin cell surface interactions	0.043868	4	109	9.09294	ITGB6 FN1 ITGAV COL18A1
Molecules associated with elastic fibres	0.0467548	3	52	14.2952	ITGB6 FN1 ITGAV
Regulation of Insulin-like Growth Factor IGF transport and uptake by Insulin-like Growth Factor Binding Proteins IGFBPs	0.0539124	4	124	7.99299	RCN1 LGALS1 FN1 IGFBP3
Elastic fibre formation	0.0539124	3	59	12.5991	ITGB6 FN1 ITGAV
Innate Immune System	0.0646298	13	1313	2.45329	CTSH BST2 LGALS3 CTSL ITGAV S100A8 S100A9 S100P FOS ANO6 ANXA2 CD55 TXNIP
Regulation of TLR by endogenous ligand	0.0674017	2	19	26.0824	S100A8 S100A9
FOXO-mediated transcription of cell death genes	0.0760072	2	21	23.5983	CITED2 DDIT3
Toll-like Receptor Cascades	0.084841	4	158	6.27298	CTSL S100A8 S100A9 FOS
RHO GTPases Activate NADPH Oxidases	0.085898	2	24	20.6486	S100A8 S100A9
ATF4 activates genes in response to endoplasmic reticulum stress	0.0943311	2	26	19.0602	ATF3 DDIT3
ECM proteoglycans	0.104757	3	90	8.25942	ITGB6 FN1 ITGAV
Extracellular matrix organization	0.11509	6	418	3.55669	ITGB6 FN1 CTSL ITGAV CAST COL18A1
Degradation of the extracellular matrix	0.11509	4	188	5.27197	FN1 CTSL CAST COL18A1
Circadian Clock	0.119071	3	100	7.43348	NR3C1 BHLHE40 SIK1
(vi) NODE#2 DOWNREGULATED
Pathway Genes	Enrichment FDR	nGenes	Pathway Genes	Fold Enrichment	Genes
DNA Double-Strand Break Repair	0.000466873	7	166	11.3091	RPA3 BRIP1 POLE3 PPP4R2 KPNA2 BRCC3 XRCC6
Cell Cycle	0.000466873	14	802	4.68159	AURKA RPA3 SMC3 PSMD11 PDS5A TUBA1B TOP2A BRIP1 POLE3 TAOK1 YWHAG UBE2C CKAP5 BRCC3
Cell Cycle Mitotic	0.000466873	12	607	5.30191	AURKA RPA3 SMC3 PSMD11 PDS5A TUBA1B TOP2A POLE3 TAOK1 YWHAG UBE2C CKAP5
Separation of Sister Chromatids	0.000847431	7	190	9.88062	SMC3 PSMD11 PDS5A TUBA1B TAOK1 UBE2C CKAP5
Mitotic Metaphase and Anaphase	0.000847431	7	202	9.29365	SMC3 PSMD11 PDS5A TUBA1B TAOK1 UBE2C CKAP5
Mitotic Anaphase	0.000847431	7	201	9.33989	SMC3 PSMD11 PDS5A TUBA1B TAOK1 UBE2C CKAP5
Cell Cycle Checkpoints	0.00101637	8	296	7.24833	RPA3 PSMD11 BRIP1 TAOK1 YWHAG UBE2C CKAP5 BRCC3
S Phase	0.00297162	6	175	9.19503	RPA3 SMC3 PSMD11 PDS5A POLE3 UBE2C
Resolution of Sister Chromatid Cohesion	0.00561222	5	125	10.7275	SMC3 PDS5A TUBA1B TAOK1 CKAP5
HDR through Homologous Recombination HRR or Single Strand Annealing SSA	0.00652729	5	132	10.1586	RPA3 BRIP1 POLE3 PPP4R2 BRCC3
Mitotic Prometaphase	0.00654225	6	214	7.5193	SMC3 PDS5A TUBA1B TAOK1 YWHAG CKAP5
Homology Directed Repair	0.00668888	5	138	9.71697	RPA3 BRIP1 POLE3 PPP4R2 BRCC3
M Phase	0.00668888	8	423	5.07212	SMC3 PSMD11 PDS5A TUBA1B TAOK1 YWHAG UBE2C CKAP5
ESR-mediated signaling	0.00759417	6	230	6.99621	HSPB1 SMC3 CTSD TFF3 TFF1 KPNA2
Estrogen-dependent gene expression	0.00865589	5	153	8.76432	SMC3 CTSD TFF3 TFF1 KPNA2
Transcriptional Regulation by TP53	0.0127337	7	375	5.00618	AURKA RPA3 BRIP1 COX6C PRDX2 PRELID1 YWHAG
G2/M Checkpoints	0.0127337	5	172	7.79617	RPA3 PSMD11 BRIP1 YWHAG BRCC3
Processing of DNA double-strand break ends	0.0127337	4	98	10.9465	RPA3 BRIP1 PPP4R2 BRCC3
G2/M DNA damage checkpoint	0.0127337	4	98	10.9465	RPA3 BRIP1 YWHAG BRCC3
Signaling by Nuclear Receptors	0.0131759	6	273	5.89425	HSPB1 SMC3 CTSD TFF3 TFF1 KPNA2

## Sheet: Fig 2F(2) - Enriched genes
Figure 2F: COMPARISON OF SCRNASEQ PSEUDOTIME POPULATIONS: NODE#1, NODE#2 AND CYCLING
contrast	GeneID	p_val	avg_log2FC	pct.1	pct.2	p_val_adj
Node1__VERSUS__Node2&Cycling	MT-RNR2	6.89797e-42	0.403198	1	0.999	1.4761e-37
Node1__VERSUS__Node2&Cycling	TOP1	3.88977e-28	-0.819567	0.172	0.418	8.32372e-24
Node1__VERSUS__Node2&Cycling	HMGB2	4.87978e-27	-0.937267	0.225	0.46	1.04422e-22
Node1__VERSUS__Node2&Cycling	SMC4	8.54295e-27	-1.14106	0.14	0.356	1.82811e-22
Node1__VERSUS__Node2&Cycling	HNRNPU	1.40375e-25	-0.691802	0.283	0.54	3.00388e-21
Node1__VERSUS__Node2&Cycling	DNMT1	3.84757e-24	-1.12466	0.069	0.246	8.23342e-20
Node1__VERSUS__Node2&Cycling	RBM25	1.47963e-23	-0.896794	0.139	0.346	3.16626e-19
Node1__VERSUS__Node2&Cycling	USP1	1.54445e-23	-1.44624	0.05	0.21	3.30497e-19
Node1__VERSUS__Node2&Cycling	GOLGA4	3.56212e-23	-0.467738	0.112	0.31	7.62257e-19
Node1__VERSUS__Node2&Cycling	MT-ND6	6.30772e-22	-0.734459	0.146	0.343	1.34979e-17
Node1__VERSUS__Node2&Cycling	HMGB1	7.04498e-22	-0.724757	0.143	0.343	1.50755e-17
Node1__VERSUS__Node2&Cycling	SLTM	7.36337e-22	-0.904548	0.057	0.216	1.57569e-17
Node1__VERSUS__Node2&Cycling	KTN1	7.52167e-22	-0.68016	0.101	0.285	1.60956e-17
Node1__VERSUS__Node2&Cycling	TPR	7.61047e-22	-0.588141	0.111	0.3	1.62856e-17
Node1__VERSUS__Node2&Cycling	MT-ATP8	1.42093e-21	-0.743658	0.194	0.404	3.04065e-17
Node1__VERSUS__Node2&Cycling	SLC39A6	8.17657e-21	-0.970183	0.133	0.317	1.7497e-16
Node1__VERSUS__Node2&Cycling	RSL1D1	9.71728e-21	-0.537875	0.226	0.452	2.0794e-16
Node1__VERSUS__Node2&Cycling	RAD21	4.2509e-20	-0.58946	0.193	0.404	9.09649e-16
Node1__VERSUS__Node2&Cycling	TRIM33	5.68495e-20	-0.329382	0.146	0.343	1.21652e-15
Node1__VERSUS__Node2&Cycling	H2AFZ	5.73132e-20	-0.582386	0.307	0.532	1.22644e-15
Node1__VERSUS__Node2&Cycling	EIF5B	1.07387e-19	-0.626386	0.164	0.357	2.29797e-15
Node1__VERSUS__Node2&Cycling	HSPH1	1.43916e-19	-1.12362	0.058	0.204	3.07966e-15
Node1__VERSUS__Node2&Cycling	U2SURP	3.89951e-19	-0.538073	0.106	0.275	8.34456e-15
Node1__VERSUS__Node2&Cycling	CBX5	4.38584e-19	-0.827486	0.103	0.269	9.38526e-15
Node1__VERSUS__Node2&Cycling	MTDH	4.75142e-19	-0.505848	0.171	0.37	1.01676e-14
Node1__VERSUS__Node2&Cycling	SFPQ	1.08787e-18	-0.386961	0.15	0.342	2.32794e-14
Node1__VERSUS__Node2&Cycling	FKBP4	1.15653e-18	-0.911116	0.1	0.26	2.47487e-14
Node1__VERSUS__Node2&Cycling	UBE2K	1.33131e-18	-0.340681	0.121	0.295	2.84886e-14
Node1__VERSUS__Node2&Cycling	GTPBP4	2.36067e-18	-0.486645	0.146	0.33	5.05161e-14
Node1__VERSUS__Node2&Cycling	NCL	2.48689e-18	-0.38643	0.479	0.704	5.3217e-14
Node1__VERSUS__Node2&Cycling	CCNL1	2.61622e-18	-0.558526	0.079	0.231	5.59844e-14
Node1__VERSUS__Node2&Cycling	CBX3	2.925e-18	-0.498221	0.322	0.547	6.25922e-14
Node1__VERSUS__Node2&Cycling	TFAP2C	3.10411e-18	-0.954008	0.061	0.2	6.64249e-14
Node1__VERSUS__Node2&Cycling	RBM39	3.18416e-18	-0.371332	0.174	0.37	6.81378e-14
Node1__VERSUS__Node2&Cycling	KIAA1598	4.89362e-18	-0.475268	0.086	0.241	1.04719e-13
Node1__VERSUS__Node2&Cycling	PSMA3	5.97179e-18	-0.438993	0.107	0.273	1.2779e-13
Node1__VERSUS__Node2&Cycling	HIST1H4C	6.93688e-18	-0.730874	0.268	0.458	1.48442e-13
Node1__VERSUS__Node2&Cycling	DNAJC8	8.36239e-18	-0.640347	0.092	0.246	1.78947e-13
Node1__VERSUS__Node2&Cycling	SRRM1	8.47404e-18	-0.476516	0.135	0.313	1.81336e-13
Node1__VERSUS__Node2&Cycling	SMC3	1.28861e-17	-0.64817	0.078	0.224	2.7575e-13
Node1__VERSUS__Node2&Cycling	LUC7L3	1.43224e-17	-0.235899	0.16	0.347	3.06486e-13
Node1__VERSUS__Node2&Cycling	BRIP1	1.44663e-17	-1.08249	0.104	0.255	3.09564e-13
Node1__VERSUS__Node2&Cycling	DCAF13	1.55535e-17	-0.656875	0.067	0.208	3.32828e-13
Node1__VERSUS__Node2&Cycling	CEBPZ	1.83283e-17	-0.458978	0.062	0.201	3.92206e-13
Node1__VERSUS__Node2&Cycling	TAX1BP1	2.4017e-17	-0.446335	0.111	0.275	5.13939e-13
Node1__VERSUS__Node2&Cycling	NOP56	2.47954e-17	-0.559845	0.107	0.266	5.30597e-13
Node1__VERSUS__Node2&Cycling	CHD4	2.94956e-17	-0.338653	0.139	0.316	6.31177e-13
Node1__VERSUS__Node2&Cycling	SEMA3C	3.08732e-17	-0.662364	0.089	0.238	6.60656e-13
Node1__VERSUS__Node2&Cycling	EID1	3.6127e-17	-0.477261	0.171	0.355	7.73081e-13
Node1__VERSUS__Node2&Cycling	JAK1	3.76695e-17	-0.441544	0.103	0.26	8.0609e-13
Node1__VERSUS__Node2&Cycling	HMGN2	4.05687e-17	-0.465535	0.328	0.541	8.68129e-13
Node1__VERSUS__Node2&Cycling	RAD50	4.14154e-17	-0.511892	0.072	0.214	8.86248e-13
Node1__VERSUS__Node2&Cycling	PKIB	4.90166e-17	-0.794967	0.131	0.29	1.04891e-12
Node1__VERSUS__Node2&Cycling	MT-ND4L	5.17531e-17	-0.637151	0.224	0.409	1.10746e-12
Node1__VERSUS__Node2&Cycling	RBM17	6.23835e-17	-0.463388	0.14	0.316	1.33494e-12
Node1__VERSUS__Node2&Cycling	DEK	7.58929e-17	-0.350599	0.181	0.366	1.62403e-12
Node1__VERSUS__Node2&Cycling	PRPF40A	9.32003e-17	-0.468922	0.125	0.292	1.99439e-12
Node1__VERSUS__Node2&Cycling	TUBA1B	9.80792e-17	-0.487502	0.471	0.679	2.0988e-12
Node1__VERSUS__Node2&Cycling	DSCAM-AS1	1.07853e-16	-0.481398	0.492	0.679	2.30796e-12
Node1__VERSUS__Node2&Cycling	RPL6	1.08248e-16	-0.268938	0.167	0.355	2.3164e-12
Node1__VERSUS__Node2&Cycling	EBNA1BP2	1.08543e-16	-0.480204	0.094	0.245	2.3227e-12
Node1__VERSUS__Node2&Cycling	EIF2S2	1.17255e-16	-0.413618	0.103	0.257	2.50913e-12
Node1__VERSUS__Node2&Cycling	HNRNPM	1.27055e-16	-0.431357	0.228	0.43	2.71885e-12
Node1__VERSUS__Node2&Cycling	IK	1.72817e-16	-0.313965	0.067	0.203	3.69812e-12
Node1__VERSUS__Node2&Cycling	DDX21	1.91997e-16	-0.680248	0.131	0.291	4.10855e-12
Node1__VERSUS__Node2&Cycling	PA2G4	2.29542e-16	-0.418641	0.161	0.338	4.91198e-12
Node1__VERSUS__Node2&Cycling	CFDP1	2.99506e-16	-0.512151	0.071	0.206	6.40914e-12
Node1__VERSUS__Node2&Cycling	NOP58	6.37419e-16	-0.266209	0.143	0.314	1.36401e-11
Node1__VERSUS__Node2&Cycling	PSMD12	6.76354e-16	-0.464383	0.236	0.431	1.44733e-11
Node1__VERSUS__Node2&Cycling	TUBB4B	7.73283e-16	-0.550676	0.129	0.287	1.65475e-11
Node1__VERSUS__Node2&Cycling	HNRNPA3	8.21199e-16	-0.544578	0.092	0.236	1.75728e-11
Node1__VERSUS__Node2&Cycling	GRSF1	8.87439e-16	-0.484698	0.071	0.204	1.89903e-11
Node1__VERSUS__Node2&Cycling	COPB1	8.98114e-16	-0.434136	0.083	0.224	1.92187e-11
Node1__VERSUS__Node2&Cycling	PNISR	1.02171e-15	-0.216087	0.1	0.251	2.18636e-11
Node1__VERSUS__Node2&Cycling	H2AFY	1.06806e-15	-0.36693	0.167	0.342	2.28555e-11
Node1__VERSUS__Node2&Cycling	HNRNPR	1.13688e-15	-0.313304	0.21	0.399	2.4328e-11
Node1__VERSUS__Node2&Cycling	C9orf78	1.16774e-15	-0.373209	0.122	0.278	2.49884e-11
Node1__VERSUS__Node2&Cycling	HDAC2	1.17629e-15	-0.227215	0.09	0.233	2.51715e-11
Node1__VERSUS__Node2&Cycling	HNRNPDL	1.53279e-15	-0.369433	0.174	0.356	3.28001e-11
Node1__VERSUS__Node2&Cycling	ATAD2	1.57113e-15	-0.754578	0.1	0.24	3.36207e-11
Node1__VERSUS__Node2&Cycling	ANP32B	1.87094e-15	-0.261499	0.246	0.452	4.00363e-11
Node1__VERSUS__Node2&Cycling	ILF2	2.05003e-15	-0.400273	0.119	0.276	4.38686e-11
Node1__VERSUS__Node2&Cycling	STMN1	2.76993e-15	-0.531337	0.156	0.317	5.92737e-11
Node1__VERSUS__Node2&Cycling	APP	2.82776e-15	-0.261062	0.097	0.241	6.05113e-11
Node1__VERSUS__Node2&Cycling	OCIAD1	2.96603e-15	-0.241793	0.092	0.235	6.34701e-11
Node1__VERSUS__Node2&Cycling	RPL22	3.34159e-15	-0.104886	0.132	0.294	7.15067e-11
Node1__VERSUS__Node2&Cycling	VPS35	3.6086e-15	-0.306778	0.078	0.212	7.72205e-11
Node1__VERSUS__Node2&Cycling	MATR3	4.06711e-15	-0.417338	0.194	0.375	8.7032e-11
Node1__VERSUS__Node2&Cycling	PSME2	4.21032e-15	-0.4954	0.074	0.204	9.00967e-11
Node1__VERSUS__Node2&Cycling	CAP1	4.4356e-15	-0.345628	0.079	0.213	9.49174e-11
Node1__VERSUS__Node2&Cycling	BPTF	4.47832e-15	-0.244808	0.174	0.351	9.58316e-11
Node1__VERSUS__Node2&Cycling	SEPT2	4.49636e-15	-0.264509	0.143	0.307	9.62176e-11
Node1__VERSUS__Node2&Cycling	YBX1	5.16167e-15	-0.425066	0.222	0.409	1.10455e-10
Node1__VERSUS__Node2&Cycling	ACAP2	5.16234e-15	-0.0637068	0.078	0.213	1.10469e-10
Node1__VERSUS__Node2&Cycling	SUPT16H	5.34301e-15	-0.255361	0.11	0.26	1.14335e-10
Node1__VERSUS__Node2&Cycling	TMEM50A	5.8771e-15	-0.316629	0.079	0.213	1.25764e-10
Node1__VERSUS__Node2&Cycling	SNRPD3	6.07181e-15	-0.303994	0.196	0.379	1.29931e-10
Node1__VERSUS__Node2&Cycling	ZMYND11	6.23594e-15	-0.511526	0.075	0.206	1.33443e-10
Node1__VERSUS__Node2&Cycling	PRC1	7.61837e-15	-0.808021	0.118	0.258	1.63025e-10
Node1__VERSUS__Node2&Cycling	RHOBTB3	8.80771e-15	-0.634387	0.212	0.383	1.88476e-10
Node1__VERSUS__Node2&Cycling	ACTR2	1.0277e-14	-0.220638	0.16	0.326	2.19917e-10
Node1__VERSUS__Node2&Cycling	KPNA2	1.03349e-14	-1.1694	0.078	0.2	2.21156e-10
Node1__VERSUS__Node2&Cycling	SSRP1	1.09214e-14	-0.748191	0.086	0.218	2.33707e-10
Node1__VERSUS__Node2&Cycling	FKBP3	1.14192e-14	-0.191862	0.138	0.299	2.44359e-10
Node1__VERSUS__Node2&Cycling	ASAH1	1.1611e-14	-0.254716	0.09	0.229	2.48464e-10
Node1__VERSUS__Node2&Cycling	CCT2	1.25067e-14	-0.247907	0.165	0.338	2.67631e-10
Node1__VERSUS__Node2&Cycling	C7orf50	1.2915e-14	-0.547304	0.076	0.202	2.76369e-10
Node1__VERSUS__Node2&Cycling	RPL10A	1.36196e-14	-0.202703	0.222	0.419	2.91445e-10
Node1__VERSUS__Node2&Cycling	GRB2	1.37807e-14	-0.239315	0.228	0.422	2.94894e-10
Node1__VERSUS__Node2&Cycling	TIMMDC1	1.56931e-14	-0.320939	0.085	0.219	3.35817e-10
Node1__VERSUS__Node2&Cycling	RPL7L1	1.60702e-14	-0.634651	0.096	0.231	3.43885e-10
Node1__VERSUS__Node2&Cycling	RCN2	1.60962e-14	-0.226014	0.103	0.246	3.44442e-10
Node1__VERSUS__Node2&Cycling	HADHA	1.63373e-14	-0.220338	0.14	0.303	3.49601e-10
Node1__VERSUS__Node2&Cycling	ZC3H15	1.6893e-14	-0.183005	0.129	0.283	3.61493e-10
Node1__VERSUS__Node2&Cycling	ISCU	2.0376e-14	-0.384626	0.101	0.242	4.36026e-10
Node1__VERSUS__Node2&Cycling	PPIG	2.34895e-14	-0.207364	0.119	0.268	5.02653e-10
Node1__VERSUS__Node2&Cycling	APEX1	2.47097e-14	-0.116296	0.115	0.266	5.28763e-10
Node1__VERSUS__Node2&Cycling	TM9SF3	2.48112e-14	-0.227481	0.1	0.241	5.30935e-10
Node1__VERSUS__Node2&Cycling	TBCA	2.59909e-14	-0.275903	0.139	0.296	5.5618e-10
Node1__VERSUS__Node2&Cycling	ACBD6	2.75779e-14	-0.324097	0.085	0.217	5.90139e-10
Node1__VERSUS__Node2&Cycling	HEATR6	2.80871e-14	-0.3243	0.104	0.246	6.01037e-10
Node1__VERSUS__Node2&Cycling	KHDRBS1	2.87503e-14	-0.246963	0.143	0.303	6.15227e-10
Node1__VERSUS__Node2&Cycling	MT-ND3	3.24095e-14	-0.524432	0.353	0.515	6.9353e-10
Node1__VERSUS__Node2&Cycling	SEC31A	3.30555e-14	-0.349808	0.074	0.2	7.07355e-10
Node1__VERSUS__Node2&Cycling	TOP2A	3.31224e-14	-0.977176	0.096	0.222	7.08785e-10
Node1__VERSUS__Node2&Cycling	SMARCA5	3.45923e-14	-0.182194	0.129	0.281	7.40242e-10
Node1__VERSUS__Node2&Cycling	SF3B1	4.1886e-14	-0.304011	0.174	0.346	8.96318e-10
Node1__VERSUS__Node2&Cycling	KIF5B	4.63097e-14	-0.380951	0.136	0.288	9.90981e-10
Node1__VERSUS__Node2&Cycling	VPS29	4.97849e-14	-0.230712	0.076	0.203	1.06535e-09
Node1__VERSUS__Node2&Cycling	KARS	5.11381e-14	-0.413584	0.086	0.216	1.0943e-09
Node1__VERSUS__Node2&Cycling	DDX46	5.12263e-14	-0.0666092	0.128	0.281	1.09619e-09
Node1__VERSUS__Node2&Cycling	ERH	5.15573e-14	-0.141902	0.133	0.287	1.10328e-09
Node1__VERSUS__Node2&Cycling	SEC63	6.20203e-14	-0.243714	0.101	0.24	1.32717e-09
Node1__VERSUS__Node2&Cycling	ITM2B	6.27441e-14	-0.102475	0.15	0.312	1.34266e-09
Node1__VERSUS__Node2&Cycling	MTPN	6.40869e-14	-0.379566	0.094	0.228	1.3714e-09
Node1__VERSUS__Node2&Cycling	CXXC5	6.64768e-14	-0.419123	0.104	0.242	1.42254e-09
Node1__VERSUS__Node2&Cycling	PRPF38B	7.02979e-14	-0.0996426	0.147	0.306	1.5043e-09
Node1__VERSUS__Node2&Cycling	PNN	7.12428e-14	-0.177335	0.189	0.363	1.52452e-09
Node1__VERSUS__Node2&Cycling	FKBP2	7.39369e-14	-0.147557	0.085	0.216	1.58218e-09
Node1__VERSUS__Node2&Cycling	SON	9.03671e-14	-0.286994	0.165	0.326	1.93377e-09
Node1__VERSUS__Node2&Cycling	PTP4A1	9.17843e-14	-0.466301	0.103	0.236	1.96409e-09
Node1__VERSUS__Node2&Cycling	COX5B	9.42562e-14	-0.349905	0.211	0.391	2.01699e-09
Node1__VERSUS__Node2&Cycling	CBX1	9.81863e-14	-0.49203	0.182	0.345	2.10109e-09
Node1__VERSUS__Node2&Cycling	PSMB6	9.82979e-14	-0.314395	0.104	0.242	2.10348e-09
Node1__VERSUS__Node2&Cycling	SNRPF	1.07297e-13	-0.241642	0.2	0.381	2.29604e-09
Node1__VERSUS__Node2&Cycling	DAD1	1.09004e-13	-0.334652	0.082	0.209	2.33259e-09
Node1__VERSUS__Node2&Cycling	ATXN7L3B	1.11581e-13	-0.0576693	0.093	0.227	2.38773e-09
Node1__VERSUS__Node2&Cycling	TKT	1.19763e-13	-0.22146	0.147	0.306	2.56281e-09
Node1__VERSUS__Node2&Cycling	DDX24	1.24909e-13	-0.208411	0.081	0.207	2.67292e-09
Node1__VERSUS__Node2&Cycling	ECH1	1.27251e-13	-0.408277	0.078	0.203	2.72304e-09
Node1__VERSUS__Node2&Cycling	CACYBP	1.33666e-13	-0.277271	0.139	0.291	2.86031e-09
Node1__VERSUS__Node2&Cycling	TUBB	1.4898e-13	-0.473874	0.182	0.34	3.18801e-09
Node1__VERSUS__Node2&Cycling	ARCN1	1.51543e-13	-0.395853	0.083	0.209	3.24287e-09
Node1__VERSUS__Node2&Cycling	HNRNPF	1.53094e-13	-0.0661481	0.144	0.303	3.27606e-09
Node1__VERSUS__Node2&Cycling	UBE2C	1.85171e-13	-0.978132	0.117	0.242	3.96247e-09
Node1__VERSUS__Node2&Cycling	TMEM59	1.85883e-13	0.0398934	0.082	0.209	3.97772e-09
Node1__VERSUS__Node2&Cycling	DYNLT1	1.89069e-13	-0.258479	0.104	0.24	4.04588e-09
Node1__VERSUS__Node2&Cycling	PTPLAD1	1.90544e-13	-0.0667932	0.117	0.26	4.07745e-09
Node1__VERSUS__Node2&Cycling	TPM1	1.93126e-13	-0.143264	0.138	0.288	4.13271e-09
Node1__VERSUS__Node2&Cycling	PPP1R2	1.94481e-13	-0.297523	0.099	0.232	4.1617e-09
Node1__VERSUS__Node2&Cycling	HSPA9	2.00854e-13	-0.290086	0.189	0.362	4.29807e-09
Node1__VERSUS__Node2&Cycling	BZW1	2.06151e-13	-0.472917	0.082	0.206	4.41142e-09
Node1__VERSUS__Node2&Cycling	NBN	2.34598e-13	-0.487427	0.138	0.284	5.02016e-09
Node1__VERSUS__Node2&Cycling	DDX27	2.34836e-13	-0.208098	0.096	0.228	5.02525e-09
Node1__VERSUS__Node2&Cycling	SRSF4	2.36494e-13	-0.182505	0.081	0.204	5.06074e-09
Node1__VERSUS__Node2&Cycling	NASP	2.42448e-13	-0.203097	0.142	0.295	5.18815e-09
Node1__VERSUS__Node2&Cycling	ARGLU1	2.46001e-13	-0.0477475	0.094	0.227	5.26417e-09
Node1__VERSUS__Node2&Cycling	TMPO	2.95186e-13	-0.521893	0.15	0.295	6.3167e-09
Node1__VERSUS__Node2&Cycling	MST4	3.17405e-13	-0.596153	0.096	0.223	6.79216e-09
Node1__VERSUS__Node2&Cycling	FTSJ3	3.1987e-13	-0.340444	0.112	0.251	6.84491e-09
Node1__VERSUS__Node2&Cycling	PSMB4	3.32749e-13	-0.210949	0.24	0.426	7.1205e-09
Node1__VERSUS__Node2&Cycling	SIKE1	3.34715e-13	-0.0892234	0.143	0.295	7.16256e-09
Node1__VERSUS__Node2&Cycling	TOP2B	3.38798e-13	-0.257201	0.1	0.232	7.24993e-09
Node1__VERSUS__Node2&Cycling	MRPS34	3.46061e-13	-0.345464	0.174	0.335	7.40536e-09
Node1__VERSUS__Node2&Cycling	CTNNA1	3.71691e-13	-0.156706	0.129	0.277	7.95382e-09
Node1__VERSUS__Node2&Cycling	ATOX1	3.7295e-13	-0.0434747	0.099	0.232	7.98077e-09
Node1__VERSUS__Node2&Cycling	ANP32E	3.87232e-13	-0.521341	0.124	0.261	8.28638e-09
Node1__VERSUS__Node2&Cycling	SYNE2	3.91983e-13	-0.32943	0.085	0.208	8.38805e-09
Node1__VERSUS__Node2&Cycling	UBXN4	4.04094e-13	-0.142467	0.161	0.321	8.64722e-09
Node1__VERSUS__Node2&Cycling	CCT4	4.22867e-13	-0.3597	0.169	0.326	9.04893e-09
Node1__VERSUS__Node2&Cycling	SF3B14	4.25637e-13	-0.226118	0.151	0.306	9.10821e-09
Node1__VERSUS__Node2&Cycling	C1orf43	4.48577e-13	-0.171948	0.149	0.303	9.59911e-09
Node1__VERSUS__Node2&Cycling	MT-CO3	4.69514e-13	-0.502082	0.617	0.708	1.00471e-08
Node1__VERSUS__Node2&Cycling	USP14	4.77977e-13	-0.312332	0.154	0.307	1.02282e-08
Node1__VERSUS__Node2&Cycling	COX17	5.08314e-13	-0.337221	0.14	0.284	1.08774e-08
Node1__VERSUS__Node2&Cycling	KPNB1	5.1228e-13	-0.300438	0.149	0.299	1.09623e-08
Node1__VERSUS__Node2&Cycling	SERBP1	5.14541e-13	-0.221693	0.264	0.453	1.10107e-08
Node1__VERSUS__Node2&Cycling	CLINT1	5.17779e-13	-0.325465	0.092	0.218	1.10799e-08
Node1__VERSUS__Node2&Cycling	NDUFA10	5.27376e-13	-0.287773	0.099	0.229	1.12853e-08
Node1__VERSUS__Node2&Cycling	DHX36	5.3659e-13	-0.0558188	0.092	0.221	1.14825e-08
Node1__VERSUS__Node2&Cycling	OS9	5.45828e-13	-0.284784	0.1	0.23	1.16802e-08
Node1__VERSUS__Node2&Cycling	SRRM2	5.73734e-13	-0.0621722	0.183	0.354	1.22773e-08
Node1__VERSUS__Node2&Cycling	ZRANB2	5.78039e-13	-0.126643	0.093	0.222	1.23695e-08
Node1__VERSUS__Node2&Cycling	DHX9	5.91977e-13	-0.161234	0.115	0.254	1.26677e-08
Node1__VERSUS__Node2&Cycling	SNRPC	5.94805e-13	-0.223708	0.131	0.277	1.27282e-08
Node1__VERSUS__Node2&Cycling	DPM1	6.10127e-13	-0.238371	0.117	0.257	1.30561e-08
Node1__VERSUS__Node2&Cycling	EIF3A	6.28026e-13	0.00810033	0.207	0.384	1.34391e-08
Node1__VERSUS__Node2&Cycling	NDUFA12	6.71076e-13	-0.207922	0.097	0.227	1.43604e-08
Node1__VERSUS__Node2&Cycling	DDX17	7.15495e-13	-0.0164467	0.121	0.265	1.53109e-08
Node1__VERSUS__Node2&Cycling	WDR83OS	7.19867e-13	-0.215459	0.142	0.29	1.54044e-08
Node1__VERSUS__Node2&Cycling	SSB	7.60415e-13	-0.240175	0.176	0.339	1.62721e-08
Node1__VERSUS__Node2&Cycling	MORF4L1	7.71939e-13	-0.315743	0.221	0.393	1.65187e-08
Node1__VERSUS__Node2&Cycling	SF3B2	7.72783e-13	-0.312418	0.189	0.354	1.65368e-08
Node1__VERSUS__Node2&Cycling	SQSTM1	9.11887e-13	-0.154029	0.106	0.239	1.95135e-08
Node1__VERSUS__Node2&Cycling	USP10	9.80451e-13	-0.085934	0.132	0.277	2.09807e-08
Node1__VERSUS__Node2&Cycling	TARS	9.9597e-13	-0.217405	0.092	0.216	2.13128e-08
Node1__VERSUS__Node2&Cycling	ZFAND6	1.03119e-12	-0.238352	0.083	0.205	2.20665e-08
Node1__VERSUS__Node2&Cycling	CCT6A	1.14432e-12	-0.315174	0.24	0.418	2.44873e-08
Node1__VERSUS__Node2&Cycling	MRPL21	1.27663e-12	-0.250346	0.097	0.224	2.73186e-08
Node1__VERSUS__Node2&Cycling	DDX5	1.32302e-12	-0.304352	0.433	0.602	2.83114e-08
Node1__VERSUS__Node2&Cycling	RNPS1	1.36885e-12	-0.165628	0.119	0.257	2.9292e-08
Node1__VERSUS__Node2&Cycling	NDUFC1	1.45126e-12	-0.077686	0.176	0.341	3.10555e-08
Node1__VERSUS__Node2&Cycling	FAM50A	1.53175e-12	-0.31057	0.094	0.22	3.27778e-08
Node1__VERSUS__Node2&Cycling	MGEA5	1.5438e-12	0.0185309	0.09	0.216	3.30358e-08
Node1__VERSUS__Node2&Cycling	SPCS3	1.596e-12	-0.387091	0.1	0.227	3.41529e-08
Node1__VERSUS__Node2&Cycling	SNX5	1.60099e-12	-0.268494	0.085	0.206	3.42596e-08
Node1__VERSUS__Node2&Cycling	SSBP1	1.64848e-12	-0.355191	0.185	0.346	3.52759e-08
Node1__VERSUS__Node2&Cycling	GNL3	1.72189e-12	-0.18973	0.081	0.2	3.68467e-08
Node1__VERSUS__Node2&Cycling	LINC00493	1.758e-12	-0.11643	0.111	0.245	3.76195e-08
Node1__VERSUS__Node2&Cycling	CDV3	1.84026e-12	-0.453244	0.219	0.378	3.93797e-08
Node1__VERSUS__Node2&Cycling	GTF2I	1.87499e-12	-0.176839	0.11	0.243	4.01229e-08
Node1__VERSUS__Node2&Cycling	EIF4A2	1.96537e-12	-0.026199	0.111	0.246	4.20569e-08
Node1__VERSUS__Node2&Cycling	SNRPB2	1.96611e-12	-0.144447	0.135	0.278	4.20727e-08
Node1__VERSUS__Node2&Cycling	KDM5B	2.00588e-12	0.0117874	0.082	0.202	4.29239e-08
Node1__VERSUS__Node2&Cycling	RSF1	2.03052e-12	-0.156835	0.082	0.201	4.34511e-08
Node1__VERSUS__Node2&Cycling	LITAF	2.16048e-12	-0.264695	0.09	0.212	4.62321e-08
Node1__VERSUS__Node2&Cycling	UBXN1	2.19691e-12	-0.152691	0.093	0.217	4.70117e-08
Node1__VERSUS__Node2&Cycling	TMED10	2.27688e-12	-0.0658514	0.135	0.277	4.8723e-08
Node1__VERSUS__Node2&Cycling	NOL11	2.29218e-12	-0.434964	0.083	0.201	4.90503e-08
Node1__VERSUS__Node2&Cycling	HSP90AA1	2.40086e-12	-0.367909	0.526	0.74	5.13761e-08
Node1__VERSUS__Node2&Cycling	HSPD1	2.76973e-12	-0.321069	0.453	0.643	5.92695e-08
Node1__VERSUS__Node2&Cycling	DENR	3.21624e-12	-0.121461	0.121	0.255	6.88244e-08
Node1__VERSUS__Node2&Cycling	SRSF11	3.27328e-12	-0.234182	0.133	0.274	7.0045e-08
Node1__VERSUS__Node2&Cycling	TRA2B	3.28495e-12	-0.0826575	0.124	0.261	7.02947e-08
Node1__VERSUS__Node2&Cycling	DDOST	3.30059e-12	-0.206629	0.09	0.212	7.06294e-08
Node1__VERSUS__Node2&Cycling	RPL36AL	3.3221e-12	-0.295274	0.197	0.36	7.10896e-08
Node1__VERSUS__Node2&Cycling	COPB2	3.53358e-12	-0.117406	0.111	0.243	7.5615e-08
Node1__VERSUS__Node2&Cycling	PRPF6	3.55086e-12	-0.069493	0.083	0.202	7.59849e-08
Node1__VERSUS__Node2&Cycling	VAPA	3.58689e-12	-0.24763	0.153	0.303	7.67558e-08
Node1__VERSUS__Node2&Cycling	PDCD10	3.66732e-12	-0.0942833	0.106	0.235	7.84769e-08
Node1__VERSUS__Node2&Cycling	FAM136A	3.75323e-12	-0.205283	0.104	0.232	8.03154e-08
Node1__VERSUS__Node2&Cycling	NELFCD	3.77412e-12	-0.139918	0.111	0.242	8.07624e-08
Node1__VERSUS__Node2&Cycling	YES1	3.77833e-12	-0.294015	0.093	0.213	8.08524e-08
Node1__VERSUS__Node2&Cycling	ADK	3.95322e-12	-0.37027	0.089	0.208	8.4595e-08
Node1__VERSUS__Node2&Cycling	MT-CYB	4.4685e-12	-0.446442	0.503	0.625	9.56214e-08
Node1__VERSUS__Node2&Cycling	SIVA1	4.47079e-12	-0.18931	0.118	0.252	9.56704e-08
Node1__VERSUS__Node2&Cycling	AKAP9	4.56113e-12	0.13568	0.085	0.204	9.76036e-08
Node1__VERSUS__Node2&Cycling	MRPL33	4.70632e-12	-0.185755	0.131	0.266	1.0071e-07
Node1__VERSUS__Node2&Cycling	ITGB1	5.14055e-12	-0.104764	0.111	0.241	1.10003e-07
Node1__VERSUS__Node2&Cycling	UQCRFS1	5.18935e-12	-0.0614515	0.086	0.205	1.11047e-07
Node1__VERSUS__Node2&Cycling	RBM8A	5.22074e-12	-0.238267	0.222	0.395	1.11719e-07
Node1__VERSUS__Node2&Cycling	HP1BP3	5.85229e-12	-0.165596	0.168	0.319	1.25233e-07
Node1__VERSUS__Node2&Cycling	YTHDC1	6.34528e-12	0.0588781	0.106	0.234	1.35783e-07
Node1__VERSUS__Node2&Cycling	HSPA4	6.51889e-12	-0.0690945	0.094	0.216	1.39498e-07
Node1__VERSUS__Node2&Cycling	PAPOLA	6.5824e-12	-0.0410535	0.181	0.341	1.40857e-07
Node1__VERSUS__Node2&Cycling	PSMB2	6.69406e-12	-0.2459	0.108	0.236	1.43246e-07
Node1__VERSUS__Node2&Cycling	ARPC2	6.81998e-12	-0.285199	0.247	0.422	1.45941e-07
Node1__VERSUS__Node2&Cycling	HIGD2A	6.82783e-12	-0.119886	0.11	0.24	1.46109e-07
Node1__VERSUS__Node2&Cycling	RBBP7	6.93937e-12	-0.290191	0.232	0.401	1.48496e-07
Node1__VERSUS__Node2&Cycling	LARS	7.10083e-12	-0.195443	0.103	0.228	1.51951e-07
Node1__VERSUS__Node2&Cycling	PTBP3	7.65544e-12	-0.359535	0.088	0.203	1.63819e-07
Node1__VERSUS__Node2&Cycling	GTF3A	7.67061e-12	-0.112263	0.096	0.217	1.64143e-07
Node1__VERSUS__Node2&Cycling	PPIC	7.83792e-12	-0.11303	0.086	0.203	1.67724e-07
Node1__VERSUS__Node2&Cycling	NR2F2	7.98411e-12	-0.0351191	0.092	0.212	1.70852e-07
Node1__VERSUS__Node2&Cycling	PARP1	8.35016e-12	-0.336897	0.086	0.202	1.78685e-07
Node1__VERSUS__Node2&Cycling	MBTPS1	8.51623e-12	0.138091	0.1	0.226	1.82239e-07
Node1__VERSUS__Node2&Cycling	ANXA5	9.06218e-12	-0.0586738	0.164	0.314	1.93922e-07
Node1__VERSUS__Node2&Cycling	METAP2	9.24036e-12	-0.040917	0.15	0.296	1.97734e-07
Node1__VERSUS__Node2&Cycling	NOL7	1.00296e-11	-0.198093	0.112	0.239	2.14624e-07
Node1__VERSUS__Node2&Cycling	THOC2	1.02312e-11	-0.0740053	0.147	0.29	2.18938e-07
Node1__VERSUS__Node2&Cycling	HNRNPH3	1.04799e-11	-0.202086	0.182	0.335	2.2426e-07
Node1__VERSUS__Node2&Cycling	FXYD3	1.11419e-11	-0.354595	0.129	0.263	2.38425e-07
Node1__VERSUS__Node2&Cycling	GRN	1.12199e-11	-0.0552117	0.088	0.205	2.40096e-07
Node1__VERSUS__Node2&Cycling	MED13	1.1318e-11	0.00502995	0.093	0.213	2.42194e-07
Node1__VERSUS__Node2&Cycling	SUB1	1.16601e-11	-0.0814099	0.188	0.349	2.49515e-07
Node1__VERSUS__Node2&Cycling	EIF4G1	1.19311e-11	-0.253712	0.156	0.3	2.55314e-07
Node1__VERSUS__Node2&Cycling	CDC42	1.20355e-11	-0.165734	0.121	0.251	2.57547e-07
Node1__VERSUS__Node2&Cycling	LEO1	1.24281e-11	-0.291244	0.158	0.305	2.65949e-07
Node1__VERSUS__Node2&Cycling	MT-ND5	1.25093e-11	-0.446955	0.49	0.622	2.67686e-07
Node1__VERSUS__Node2&Cycling	UCHL5	1.25871e-11	-0.139041	0.101	0.222	2.6935e-07
Node1__VERSUS__Node2&Cycling	C14orf166	1.2609e-11	-0.0703712	0.088	0.204	2.6982e-07
Node1__VERSUS__Node2&Cycling	EIF3E	1.26286e-11	-0.0262036	0.118	0.249	2.7024e-07
Node1__VERSUS__Node2&Cycling	BUD31	1.3338e-11	-0.0177366	0.1	0.223	2.85419e-07
Node1__VERSUS__Node2&Cycling	UBL3	1.38452e-11	-0.155205	0.189	0.347	2.96273e-07
Node1__VERSUS__Node2&Cycling	CHMP2B	1.388e-11	-0.13208	0.1	0.223	2.97019e-07
Node1__VERSUS__Node2&Cycling	FAM96B	1.40046e-11	-0.154193	0.093	0.212	2.99684e-07
Node1__VERSUS__Node2&Cycling	H2AFV	1.4525e-11	-0.167354	0.171	0.322	3.10821e-07
Node1__VERSUS__Node2&Cycling	DDX1	1.45965e-11	-0.0564288	0.131	0.266	3.1235e-07
Node1__VERSUS__Node2&Cycling	CIB1	1.46804e-11	-0.166215	0.089	0.206	3.14146e-07
Node1__VERSUS__Node2&Cycling	PPA1	1.49589e-11	-0.307817	0.126	0.258	3.20105e-07
Node1__VERSUS__Node2&Cycling	SRSF5	1.55235e-11	-0.151186	0.174	0.323	3.32188e-07
Node1__VERSUS__Node2&Cycling	XRCC6	1.56804e-11	-0.250285	0.14	0.278	3.35545e-07
Node1__VERSUS__Node2&Cycling	SNHG5	1.56983e-11	-0.214441	0.131	0.266	3.35928e-07
Node1__VERSUS__Node2&Cycling	VIMP	1.58257e-11	0.0271886	0.094	0.214	3.38654e-07
Node1__VERSUS__Node2&Cycling	SRSF2	1.58745e-11	-0.260622	0.167	0.314	3.39699e-07
Node1__VERSUS__Node2&Cycling	CD46	1.62194e-11	-0.144321	0.09	0.207	3.47078e-07
Node1__VERSUS__Node2&Cycling	PSMD4	1.67259e-11	-0.154434	0.171	0.325	3.57917e-07
Node1__VERSUS__Node2&Cycling	SMARCC1	1.70278e-11	-0.262665	0.09	0.207	3.64379e-07
Node1__VERSUS__Node2&Cycling	PIK3R1	1.83078e-11	-0.344564	0.11	0.233	3.91768e-07
Node1__VERSUS__Node2&Cycling	COMT	1.90484e-11	0.0574329	0.115	0.244	4.07618e-07
Node1__VERSUS__Node2&Cycling	ABCF1	1.92189e-11	-0.153908	0.09	0.205	4.11265e-07
Node1__VERSUS__Node2&Cycling	LDHA	2.12038e-11	-0.167064	0.182	0.338	4.53741e-07
Node1__VERSUS__Node2&Cycling	UBE2I	2.20405e-11	-0.131861	0.188	0.347	4.71645e-07
Node1__VERSUS__Node2&Cycling	CKS2	2.41537e-11	-0.424312	0.108	0.228	5.16864e-07
Node1__VERSUS__Node2&Cycling	CD164	2.47652e-11	-0.175044	0.14	0.278	5.29951e-07
Node1__VERSUS__Node2&Cycling	UBE2D3	2.58751e-11	-0.214117	0.139	0.273	5.53701e-07
Node1__VERSUS__Node2&Cycling	MRPL14	2.58901e-11	-0.0818552	0.115	0.24	5.54021e-07
Node1__VERSUS__Node2&Cycling	ETFB	2.62991e-11	-0.0263959	0.101	0.223	5.62774e-07
Node1__VERSUS__Node2&Cycling	H1F0	2.69198e-11	-0.188584	0.171	0.319	5.76057e-07
Node1__VERSUS__Node2&Cycling	COX5A	2.72971e-11	-0.238747	0.164	0.309	5.84131e-07
Node1__VERSUS__Node2&Cycling	BUB3	2.74467e-11	-0.187212	0.139	0.275	5.87332e-07
Node1__VERSUS__Node2&Cycling	FBP1	2.93798e-11	-0.00450035	0.118	0.247	6.28698e-07
Node1__VERSUS__Node2&Cycling	UBTF	2.97715e-11	-0.238016	0.089	0.203	6.3708e-07
Node1__VERSUS__Node2&Cycling	MPHOSPH8	2.99937e-11	-0.0959163	0.089	0.202	6.41834e-07
Node1__VERSUS__Node2&Cycling	MYO6	3.1063e-11	0.114781	0.094	0.212	6.64718e-07
Node1__VERSUS__Node2&Cycling	LSM3	3.15393e-11	-0.183857	0.182	0.333	6.7491e-07
Node1__VERSUS__Node2&Cycling	TUBD1	3.18177e-11	-0.196068	0.125	0.254	6.80868e-07
Node1__VERSUS__Node2&Cycling	ARL3	3.20468e-11	-0.273141	0.131	0.259	6.85769e-07
Node1__VERSUS__Node2&Cycling	MT-CO2	3.37664e-11	-0.43564	0.571	0.662	7.22568e-07
Node1__VERSUS__Node2&Cycling	PDHA1	3.38694e-11	0.0714458	0.104	0.226	7.24771e-07
Node1__VERSUS__Node2&Cycling	C17orf76-AS1	3.40923e-11	-0.162142	0.175	0.327	7.29542e-07
Node1__VERSUS__Node2&Cycling	ATP5C1	3.50683e-11	-0.243746	0.204	0.363	7.50426e-07
Node1__VERSUS__Node2&Cycling	XRCC5	3.57224e-11	-0.241045	0.206	0.365	7.64424e-07
Node1__VERSUS__Node2&Cycling	CPNE3	3.57347e-11	-0.186162	0.164	0.31	7.64686e-07
Node1__VERSUS__Node2&Cycling	XRN2	3.58368e-11	-0.141905	0.117	0.243	7.66872e-07
Node1__VERSUS__Node2&Cycling	SREK1	3.61685e-11	0.0620508	0.09	0.205	7.7397e-07
Node1__VERSUS__Node2&Cycling	NRD1	3.6914e-11	-0.0970234	0.103	0.223	7.89924e-07
Node1__VERSUS__Node2&Cycling	ATF4	3.81703e-11	-0.0967349	0.101	0.221	8.16805e-07
Node1__VERSUS__Node2&Cycling	SYNCRIP	4.03483e-11	-0.071174	0.192	0.348	8.63414e-07
Node1__VERSUS__Node2&Cycling	DYNC1LI2	4.06271e-11	-0.126261	0.108	0.231	8.69378e-07
Node1__VERSUS__Node2&Cycling	RBMX	4.30395e-11	-0.13101	0.135	0.268	9.21002e-07
Node1__VERSUS__Node2&Cycling	SQLE	4.39456e-11	-0.299519	0.121	0.247	9.40391e-07
Node1__VERSUS__Node2&Cycling	CNBP	4.40435e-11	-0.137156	0.246	0.416	9.42486e-07
Node1__VERSUS__Node2&Cycling	MAN1A2	4.56459e-11	-0.0455307	0.185	0.341	9.76777e-07
Node1__VERSUS__Node2&Cycling	MYEOV2	4.68156e-11	-0.262799	0.182	0.329	1.00181e-06
Node1__VERSUS__Node2&Cycling	ATP1A1	4.69577e-11	-0.0236439	0.153	0.293	1.00485e-06
Node1__VERSUS__Node2&Cycling	C19orf43	4.70375e-11	-0.0413856	0.103	0.221	1.00656e-06
Node1__VERSUS__Node2&Cycling	YWHAE	4.82672e-11	-0.167532	0.225	0.394	1.03287e-06
Node1__VERSUS__Node2&Cycling	RAD51C	5.03777e-11	-0.255565	0.229	0.394	1.07803e-06
Node1__VERSUS__Node2&Cycling	ACP1	5.04099e-11	-0.183204	0.164	0.31	1.07872e-06
Node1__VERSUS__Node2&Cycling	PHPT1	5.06159e-11	-0.128523	0.099	0.216	1.08313e-06
Node1__VERSUS__Node2&Cycling	DSP	5.28953e-11	0.0567993	0.192	0.353	1.13191e-06
Node1__VERSUS__Node2&Cycling	PRRC2C	5.75098e-11	-0.215496	0.261	0.441	1.23065e-06
Node1__VERSUS__Node2&Cycling	ANAPC11	5.927e-11	-0.162145	0.194	0.351	1.26832e-06
Node1__VERSUS__Node2&Cycling	EIF3B	5.94489e-11	-0.0801896	0.103	0.221	1.27215e-06
Node1__VERSUS__Node2&Cycling	NUDC	5.96926e-11	-0.182446	0.147	0.283	1.27736e-06
Node1__VERSUS__Node2&Cycling	VCP	6.19381e-11	-0.0130051	0.097	0.214	1.32541e-06
Node1__VERSUS__Node2&Cycling	LRPAP1	6.47371e-11	-0.139465	0.112	0.235	1.38531e-06
Node1__VERSUS__Node2&Cycling	YME1L1	6.96845e-11	-0.135764	0.151	0.289	1.49118e-06
Node1__VERSUS__Node2&Cycling	BCCIP	7.21978e-11	-0.245615	0.097	0.212	1.54496e-06
Node1__VERSUS__Node2&Cycling	SMARCA4	7.27659e-11	-0.0379564	0.09	0.202	1.55712e-06
Node1__VERSUS__Node2&Cycling	NDUFB6	7.32942e-11	-0.179944	0.114	0.236	1.56842e-06
Node1__VERSUS__Node2&Cycling	PTP4A2	7.48825e-11	-0.168082	0.21	0.368	1.60241e-06
Node1__VERSUS__Node2&Cycling	SKP1	7.96479e-11	-0.263402	0.276	0.455	1.70439e-06
Node1__VERSUS__Node2&Cycling	POLE3	8.64865e-11	-0.334176	0.124	0.247	1.85073e-06
Node1__VERSUS__Node2&Cycling	ATP5G2	8.83132e-11	-0.0783422	0.214	0.382	1.88981e-06
Node1__VERSUS__Node2&Cycling	NOLC1	8.93422e-11	-0.203976	0.154	0.293	1.91183e-06
Node1__VERSUS__Node2&Cycling	SRSF7	9.06405e-11	-0.179199	0.135	0.266	1.93962e-06
Node1__VERSUS__Node2&Cycling	CCT8	9.07466e-11	-0.136589	0.121	0.245	1.94189e-06
Node1__VERSUS__Node2&Cycling	WDR43	9.22463e-11	-0.224443	0.126	0.252	1.97398e-06
Node1__VERSUS__Node2&Cycling	VBP1	9.32242e-11	-0.28626	0.104	0.22	1.99491e-06
Node1__VERSUS__Node2&Cycling	SEPT7	9.45803e-11	-0.0357443	0.179	0.329	2.02392e-06
Node1__VERSUS__Node2&Cycling	BRWD1	9.80517e-11	0.0784453	0.128	0.257	2.09821e-06
Node1__VERSUS__Node2&Cycling	CIRBP	1.03334e-10	0.2874	0.097	0.214	2.21124e-06
Node1__VERSUS__Node2&Cycling	ZNF706	1.05081e-10	0.0154867	0.112	0.235	2.24862e-06
Node1__VERSUS__Node2&Cycling	ATP5J	1.08348e-10	-0.124813	0.218	0.381	2.31855e-06
Node1__VERSUS__Node2&Cycling	DAP3	1.08785e-10	0.0704399	0.125	0.253	2.3279e-06
Node1__VERSUS__Node2&Cycling	ANXA2	1.16393e-10	-0.264269	0.121	0.243	2.49069e-06
Node1__VERSUS__Node2&Cycling	HSP90B1	1.19596e-10	-0.273551	0.517	0.689	2.55923e-06
Node1__VERSUS__Node2&Cycling	RHOB	1.24565e-10	-0.399418	0.121	0.241	2.66557e-06
Node1__VERSUS__Node2&Cycling	CCT3	1.25558e-10	-0.161708	0.218	0.384	2.68681e-06
Node1__VERSUS__Node2&Cycling	NHP2	1.27413e-10	-0.281611	0.318	0.498	2.72651e-06
Node1__VERSUS__Node2&Cycling	PRDX6	1.28812e-10	-0.165278	0.228	0.393	2.75646e-06
Node1__VERSUS__Node2&Cycling	SCAND1	1.30576e-10	0.0103159	0.101	0.218	2.7942e-06
Node1__VERSUS__Node2&Cycling	GNPNAT1	1.40448e-10	-0.089959	0.099	0.212	3.00545e-06
Node1__VERSUS__Node2&Cycling	TPD52	1.45764e-10	-0.410833	0.106	0.22	3.1192e-06
Node1__VERSUS__Node2&Cycling	FXR1	1.46953e-10	0.130791	0.124	0.251	3.14464e-06
Node1__VERSUS__Node2&Cycling	EWSR1	1.55401e-10	-0.0497619	0.104	0.221	3.32542e-06
Node1__VERSUS__Node2&Cycling	AFG3L2	1.56539e-10	-0.114464	0.115	0.236	3.34977e-06
Node1__VERSUS__Node2&Cycling	PARK7	1.62532e-10	-0.0623373	0.188	0.34	3.47801e-06
Node1__VERSUS__Node2&Cycling	CD59	1.72295e-10	-0.11872	0.104	0.22	3.68694e-06
Node1__VERSUS__Node2&Cycling	NDUFB11	1.77193e-10	-0.0153332	0.101	0.217	3.79176e-06
Node1__VERSUS__Node2&Cycling	ATP5B	1.82802e-10	-0.106291	0.207	0.364	3.91177e-06
Node1__VERSUS__Node2&Cycling	SNRPD1	1.83007e-10	-0.0343801	0.146	0.279	3.91616e-06
Node1__VERSUS__Node2&Cycling	ATP5H	1.84253e-10	-0.0742968	0.181	0.328	3.94282e-06
Node1__VERSUS__Node2&Cycling	PSMB7	1.96326e-10	-0.119203	0.108	0.225	4.20119e-06
Node1__VERSUS__Node2&Cycling	COX7B	2.11895e-10	-0.155075	0.188	0.336	4.53433e-06
Node1__VERSUS__Node2&Cycling	TRAPPC2L	2.18179e-10	0.0822012	0.104	0.22	4.66882e-06
Node1__VERSUS__Node2&Cycling	EIF3K	2.2161e-10	-0.0866438	0.142	0.274	4.74223e-06
Node1__VERSUS__Node2&Cycling	PDCD6	2.29337e-10	0.0544362	0.118	0.241	4.90759e-06
Node1__VERSUS__Node2&Cycling	RAB10	2.33087e-10	0.0942049	0.14	0.274	4.98784e-06
Node1__VERSUS__Node2&Cycling	PFDN2	2.33903e-10	-0.244105	0.101	0.213	5.00528e-06
Node1__VERSUS__Node2&Cycling	ARPC5	2.35088e-10	-0.0886175	0.214	0.372	5.03065e-06
Node1__VERSUS__Node2&Cycling	SNRPB	2.53345e-10	-0.20627	0.136	0.263	5.42133e-06
Node1__VERSUS__Node2&Cycling	HNRNPK	2.59614e-10	0.0666358	0.188	0.342	5.55547e-06
Node1__VERSUS__Node2&Cycling	MSI2	2.77062e-10	-0.143127	0.161	0.297	5.92885e-06
Node1__VERSUS__Node2&Cycling	DDX42	2.84517e-10	-0.048196	0.122	0.246	6.08837e-06
Node1__VERSUS__Node2&Cycling	DDT	2.86152e-10	-0.156631	0.108	0.224	6.12336e-06
Node1__VERSUS__Node2&Cycling	GLO1	2.8853e-10	-0.230055	0.232	0.392	6.17426e-06
Node1__VERSUS__Node2&Cycling	FYTTD1	3.0364e-10	-0.126854	0.183	0.328	6.49758e-06
Node1__VERSUS__Node2&Cycling	SUMO1	3.05857e-10	-0.0957283	0.106	0.22	6.54504e-06
Node1__VERSUS__Node2&Cycling	CYB5B	3.08269e-10	-0.134206	0.099	0.21	6.59665e-06
Node1__VERSUS__Node2&Cycling	NARS	3.09268e-10	-0.0230128	0.104	0.219	6.61803e-06
Node1__VERSUS__Node2&Cycling	PFN2	3.25983e-10	0.00363511	0.14	0.269	6.97571e-06
Node1__VERSUS__Node2&Cycling	TMOD3	3.39944e-10	-0.112926	0.172	0.312	7.27446e-06
Node1__VERSUS__Node2&Cycling	IDH2	3.64239e-10	-0.0967627	0.11	0.225	7.79435e-06
Node1__VERSUS__Node2&Cycling	THRAP3	3.70791e-10	-0.226084	0.107	0.221	7.93457e-06
Node1__VERSUS__Node2&Cycling	TERF2IP	3.72748e-10	0.158938	0.131	0.258	7.97642e-06
Node1__VERSUS__Node2&Cycling	UBE2V2	3.77907e-10	-0.0512314	0.117	0.234	8.08683e-06
Node1__VERSUS__Node2&Cycling	GABARAPL2	3.80071e-10	-0.220891	0.167	0.307	8.13313e-06
Node1__VERSUS__Node2&Cycling	POLR3K	3.87782e-10	-0.230135	0.099	0.208	8.29815e-06
Node1__VERSUS__Node2&Cycling	MESDC2	4.0587e-10	-0.092295	0.162	0.298	8.68522e-06
Node1__VERSUS__Node2&Cycling	YY1	4.06044e-10	-0.0896352	0.16	0.297	8.68894e-06
Node1__VERSUS__Node2&Cycling	LMAN2	4.21591e-10	-0.15952	0.139	0.266	9.02162e-06
Node1__VERSUS__Node2&Cycling	ETF1	4.25467e-10	-0.280175	0.099	0.208	9.10457e-06
Node1__VERSUS__Node2&Cycling	RPL22L1	4.25539e-10	-0.0540725	0.118	0.238	9.10611e-06
Node1__VERSUS__Node2&Cycling	TUFM	4.30406e-10	-0.0144549	0.114	0.232	9.21025e-06
Node1__VERSUS__Node2&Cycling	CUTA	4.73493e-10	0.0319464	0.122	0.246	1.01323e-05
Node1__VERSUS__Node2&Cycling	ZMAT2	4.91153e-10	0.0795583	0.115	0.234	1.05102e-05
Node1__VERSUS__Node2&Cycling	NAP1L4	4.9284e-10	0.081702	0.117	0.236	1.05463e-05
Node1__VERSUS__Node2&Cycling	PDXK	5.08891e-10	0.175478	0.094	0.204	1.08898e-05
Node1__VERSUS__Node2&Cycling	TMEM147	5.14851e-10	-0.0276183	0.097	0.207	1.10173e-05
Node1__VERSUS__Node2&Cycling	MRPS23	5.41847e-10	-0.0531005	0.117	0.235	1.1595e-05
Node1__VERSUS__Node2&Cycling	PPA2	5.51812e-10	-0.124942	0.122	0.241	1.18082e-05
Node1__VERSUS__Node2&Cycling	NCBP2-AS2	5.59732e-10	0.0858012	0.115	0.234	1.19777e-05
Node1__VERSUS__Node2&Cycling	UBE2G2	6.0959e-10	0.0888085	0.099	0.21	1.30446e-05
Node1__VERSUS__Node2&Cycling	SEC61B	6.22466e-10	-0.0910111	0.181	0.327	1.33201e-05
Node1__VERSUS__Node2&Cycling	WBSCR22	6.31707e-10	-0.045772	0.107	0.22	1.35179e-05
Node1__VERSUS__Node2&Cycling	MCFD2	6.45396e-10	-0.211056	0.112	0.227	1.38108e-05
Node1__VERSUS__Node2&Cycling	ZC3H13	6.47561e-10	0.397542	0.097	0.208	1.38572e-05
Node1__VERSUS__Node2&Cycling	RAE1	6.50127e-10	-0.232323	0.122	0.239	1.39121e-05
Node1__VERSUS__Node2&Cycling	RNF114	6.61347e-10	-0.288508	0.107	0.218	1.41522e-05
Node1__VERSUS__Node2&Cycling	LSM7	6.71241e-10	-0.0915767	0.111	0.227	1.43639e-05
Node1__VERSUS__Node2&Cycling	MRPS35	6.82292e-10	0.0356859	0.122	0.242	1.46004e-05
Node1__VERSUS__Node2&Cycling	PPP2CA	6.95853e-10	-0.115883	0.1	0.21	1.48906e-05
Node1__VERSUS__Node2&Cycling	MTCH1	7.02225e-10	-0.102263	0.104	0.216	1.50269e-05
Node1__VERSUS__Node2&Cycling	PCBP2	7.09862e-10	-0.0394856	0.157	0.29	1.51903e-05
Node1__VERSUS__Node2&Cycling	HEBP2	7.10941e-10	-0.031489	0.097	0.206	1.52134e-05
Node1__VERSUS__Node2&Cycling	KCTD3	7.14725e-10	0.0512436	0.135	0.259	1.52944e-05
Node1__VERSUS__Node2&Cycling	GOLGA2	7.17989e-10	0.0566005	0.106	0.218	1.53643e-05
Node1__VERSUS__Node2&Cycling	RBX1	7.30619e-10	-0.18873	0.099	0.206	1.56345e-05
Node1__VERSUS__Node2&Cycling	RSRC2	7.4254e-10	0.222012	0.094	0.202	1.58896e-05
Node1__VERSUS__Node2&Cycling	POLR2G	7.44705e-10	-0.019443	0.147	0.276	1.59359e-05
Node1__VERSUS__Node2&Cycling	NEDD8	7.56302e-10	-0.0136927	0.161	0.299	1.61841e-05
Node1__VERSUS__Node2&Cycling	DNAJA1	7.5992e-10	0.0327012	0.218	0.377	1.62615e-05
Node1__VERSUS__Node2&Cycling	FAM213A	7.71927e-10	-0.0760379	0.131	0.252	1.65185e-05
Node1__VERSUS__Node2&Cycling	CYCS	7.74521e-10	-0.228806	0.156	0.284	1.6574e-05
Node1__VERSUS__Node2&Cycling	MCL1	7.87296e-10	0.0838392	0.101	0.212	1.68474e-05
Node1__VERSUS__Node2&Cycling	EIF2S3	7.90228e-10	-0.00913036	0.096	0.203	1.69101e-05
Node1__VERSUS__Node2&Cycling	MT-ATP6	8.10107e-10	-0.436811	0.489	0.602	1.73355e-05
Node1__VERSUS__Node2&Cycling	APLP2	8.15926e-10	-0.250363	0.308	0.466	1.746e-05
Node1__VERSUS__Node2&Cycling	NDUFB4	8.28476e-10	-0.0608401	0.164	0.299	1.77285e-05
Node1__VERSUS__Node2&Cycling	TPM3	8.35898e-10	-0.22738	0.379	0.575	1.78874e-05
Node1__VERSUS__Node2&Cycling	POMP	8.47064e-10	-0.0452473	0.186	0.332	1.81263e-05
Node1__VERSUS__Node2&Cycling	ANP32A	8.65216e-10	0.0994521	0.151	0.285	1.85148e-05
Node1__VERSUS__Node2&Cycling	CCNI	9.48711e-10	-0.0500636	0.182	0.325	2.03015e-05
Node1__VERSUS__Node2&Cycling	EIF1	9.8153e-10	-0.096298	0.247	0.416	2.10038e-05
Node1__VERSUS__Node2&Cycling	NAA50	1.05214e-09	-0.135725	0.106	0.215	2.25147e-05
Node1__VERSUS__Node2&Cycling	HMGB3	1.06274e-09	-0.164114	0.146	0.27	2.27415e-05
Node1__VERSUS__Node2&Cycling	STUB1	1.06494e-09	0.258124	0.104	0.215	2.27886e-05
Node1__VERSUS__Node2&Cycling	ATP2B1	1.1194e-09	0.214022	0.131	0.254	2.3954e-05
Node1__VERSUS__Node2&Cycling	C1QBP	1.18315e-09	-0.275284	0.104	0.211	2.53182e-05
Node1__VERSUS__Node2&Cycling	PTPN11	1.2441e-09	-0.0409093	0.114	0.227	2.66225e-05
Node1__VERSUS__Node2&Cycling	SUMO3	1.24717e-09	-0.0401279	0.185	0.328	2.66881e-05
Node1__VERSUS__Node2&Cycling	TMEM205	1.2599e-09	0.2021	0.1	0.21	2.69606e-05
Node1__VERSUS__Node2&Cycling	FUBP1	1.31504e-09	-0.029353	0.139	0.264	2.81405e-05
Node1__VERSUS__Node2&Cycling	ZFAS1	1.3381e-09	-0.159558	0.239	0.393	2.86341e-05
Node1__VERSUS__Node2&Cycling	MMADHC	1.34212e-09	0.008782	0.1	0.208	2.87199e-05
Node1__VERSUS__Node2&Cycling	NPDC1	1.43812e-09	-0.0530658	0.108	0.221	3.07743e-05
Node1__VERSUS__Node2&Cycling	C11orf58	1.47583e-09	0.00107056	0.167	0.302	3.15812e-05
Node1__VERSUS__Node2&Cycling	ZCRB1	1.49875e-09	0.0179891	0.129	0.249	3.20718e-05
Node1__VERSUS__Node2&Cycling	KDELR2	1.50724e-09	-0.0207461	0.197	0.347	3.22534e-05
Node1__VERSUS__Node2&Cycling	NIPBL	1.53071e-09	0.204809	0.097	0.205	3.27556e-05
Node1__VERSUS__Node2&Cycling	TOB1	1.54141e-09	-0.125292	0.196	0.339	3.29846e-05
Node1__VERSUS__Node2&Cycling	ATP6V0E1	1.54887e-09	0.0318207	0.165	0.305	3.31444e-05
Node1__VERSUS__Node2&Cycling	EEF1B2	1.5504e-09	-0.123251	0.164	0.296	3.3177e-05
Node1__VERSUS__Node2&Cycling	PSMB5	1.60487e-09	-0.152868	0.156	0.284	3.43427e-05
Node1__VERSUS__Node2&Cycling	C11orf83	1.62785e-09	0.0276605	0.099	0.205	3.48345e-05
Node1__VERSUS__Node2&Cycling	CSNK1A1	1.67556e-09	0.261987	0.126	0.248	3.58553e-05
Node1__VERSUS__Node2&Cycling	MDH1	1.67716e-09	-0.0195453	0.135	0.258	3.58896e-05
Node1__VERSUS__Node2&Cycling	CCDC47	1.74527e-09	-0.0909239	0.261	0.427	3.73471e-05
Node1__VERSUS__Node2&Cycling	SUCLG1	1.75601e-09	0.179864	0.112	0.227	3.75769e-05
Node1__VERSUS__Node2&Cycling	C16orf13	1.77347e-09	-0.147758	0.126	0.243	3.79506e-05
Node1__VERSUS__Node2&Cycling	XPO1	1.78818e-09	0.17779	0.119	0.235	3.82652e-05
Node1__VERSUS__Node2&Cycling	PRKDC	1.86515e-09	-0.0421573	0.108	0.219	3.99123e-05
Node1__VERSUS__Node2&Cycling	CETN2	1.89137e-09	0.0122397	0.107	0.217	4.04734e-05
Node1__VERSUS__Node2&Cycling	GNG5	1.96131e-09	0.0163152	0.15	0.279	4.197e-05
Node1__VERSUS__Node2&Cycling	RRBP1	2.11716e-09	-0.132429	0.122	0.237	4.53051e-05
Node1__VERSUS__Node2&Cycling	ILF3	2.13144e-09	0.020402	0.217	0.371	4.56107e-05
Node1__VERSUS__Node2&Cycling	CYB5A	2.13671e-09	-0.0611806	0.111	0.222	4.57235e-05
Node1__VERSUS__Node2&Cycling	DPY30	2.23808e-09	-0.042727	0.15	0.275	4.78928e-05
Node1__VERSUS__Node2&Cycling	TOMM20	2.2933e-09	0.122315	0.117	0.231	4.90743e-05
Node1__VERSUS__Node2&Cycling	PPM1D	2.3361e-09	0.0489913	0.097	0.202	4.99903e-05
Node1__VERSUS__Node2&Cycling	PRDX4	2.40634e-09	-0.152434	0.125	0.24	5.14932e-05
Node1__VERSUS__Node2&Cycling	NDUFA3	2.47122e-09	-0.209628	0.128	0.243	5.28816e-05
Node1__VERSUS__Node2&Cycling	PRDX3	2.57749e-09	-0.201008	0.115	0.226	5.51558e-05
Node1__VERSUS__Node2&Cycling	VDAC1	2.62862e-09	-0.0531595	0.203	0.352	5.62498e-05
Node1__VERSUS__Node2&Cycling	RNF168	2.64908e-09	-0.0409179	0.112	0.223	5.66876e-05
Node1__VERSUS__Node2&Cycling	PSME1	2.65515e-09	-0.145086	0.188	0.326	5.68175e-05
Node1__VERSUS__Node2&Cycling	RSL24D1	2.71665e-09	0.285975	0.099	0.204	5.81337e-05
Node1__VERSUS__Node2&Cycling	EIF3H	2.78765e-09	-0.0128972	0.19	0.334	5.96529e-05
Node1__VERSUS__Node2&Cycling	SEC11A	2.83952e-09	0.0593885	0.169	0.306	6.07628e-05
Node1__VERSUS__Node2&Cycling	PTMS	2.84156e-09	0.112852	0.107	0.215	6.08066e-05
Node1__VERSUS__Node2&Cycling	DKC1	2.94522e-09	-0.157081	0.132	0.248	6.30247e-05
Node1__VERSUS__Node2&Cycling	SARS	2.96481e-09	-0.0316457	0.126	0.242	6.34439e-05
Node1__VERSUS__Node2&Cycling	EIF2AK1	3.0769e-09	-0.0137005	0.158	0.287	6.58425e-05
Node1__VERSUS__Node2&Cycling	GPATCH4	3.10767e-09	-0.260802	0.11	0.215	6.65011e-05
Node1__VERSUS__Node2&Cycling	TRMT112	3.22112e-09	-0.130391	0.279	0.449	6.89287e-05
Node1__VERSUS__Node2&Cycling	PERP	3.2321e-09	0.00511724	0.182	0.318	6.91637e-05
Node1__VERSUS__Node2&Cycling	JTB	3.30232e-09	-0.0981467	0.21	0.361	7.06664e-05
Node1__VERSUS__Node2&Cycling	RANBP1	3.30624e-09	-0.0964642	0.165	0.294	7.07502e-05
Node1__VERSUS__Node2&Cycling	MOB1A	3.31e-09	0.0196616	0.125	0.24	7.08307e-05
Node1__VERSUS__Node2&Cycling	EMC3	3.33076e-09	0.19516	0.106	0.213	7.1275e-05
Node1__VERSUS__Node2&Cycling	SSR4	3.4122e-09	-0.151146	0.274	0.443	7.30176e-05
Node1__VERSUS__Node2&Cycling	MTCH2	3.50569e-09	0.116453	0.118	0.23	7.50183e-05
Node1__VERSUS__Node2&Cycling	CLTA	3.87699e-09	0.0435436	0.125	0.24	8.29638e-05
Node1__VERSUS__Node2&Cycling	TCF25	3.88817e-09	0.182988	0.185	0.327	8.32029e-05
Node1__VERSUS__Node2&Cycling	TFRC	3.99969e-09	-0.125834	0.107	0.213	8.55894e-05
Node1__VERSUS__Node2&Cycling	COA4	4.00661e-09	0.00205675	0.131	0.247	8.57374e-05
Node1__VERSUS__Node2&Cycling	GOLGB1	4.05928e-09	0.23115	0.157	0.291	8.68646e-05
Node1__VERSUS__Node2&Cycling	RPS7	4.16049e-09	-0.0938019	0.244	0.407	8.90303e-05
Node1__VERSUS__Node2&Cycling	TAF7	4.20255e-09	0.385109	0.151	0.281	8.99303e-05
Node1__VERSUS__Node2&Cycling	ATP5G3	4.26418e-09	-0.18673	0.292	0.456	9.12492e-05
Node1__VERSUS__Node2&Cycling	AP2M1	4.29864e-09	0.0288571	0.153	0.281	9.19867e-05
Node1__VERSUS__Node2&Cycling	DCXR	4.52795e-09	-0.132482	0.103	0.206	9.68935e-05
Node1__VERSUS__Node2&Cycling	COX14	4.58031e-09	-0.000610982	0.11	0.217	9.80141e-05
Node1__VERSUS__Node2&Cycling	TCEB1	4.62946e-09	-0.0774412	0.111	0.219	9.90659e-05
Node1__VERSUS__Node2&Cycling	HTATSF1	4.74134e-09	0.165989	0.175	0.312	0.00010146
Node1__VERSUS__Node2&Cycling	SEC13	4.75005e-09	0.103247	0.121	0.235	0.000101646
Node1__VERSUS__Node2&Cycling	PSMA4	5.06014e-09	-0.145899	0.289	0.46	0.000108282
Node1__VERSUS__Node2&Cycling	TTC3	5.31419e-09	0.144649	0.206	0.354	0.000113718
Node1__VERSUS__Node2&Cycling	SYAP1	5.32086e-09	0.0214635	0.233	0.385	0.000113861
Node1__VERSUS__Node2&Cycling	SMARCE1	5.63168e-09	0.170502	0.106	0.211	0.000120512
Node1__VERSUS__Node2&Cycling	EIF3I	5.7622e-09	-0.0253524	0.121	0.232	0.000123305
Node1__VERSUS__Node2&Cycling	MT-CO1	5.81498e-09	-0.398042	0.525	0.611	0.000124435
Node1__VERSUS__Node2&Cycling	TUBA1C	5.84568e-09	-0.140083	0.233	0.376	0.000125092
Node1__VERSUS__Node2&Cycling	MDH2	5.84849e-09	-0.0167224	0.128	0.243	0.000125152
Node1__VERSUS__Node2&Cycling	TXNRD1	5.87586e-09	-0.0612333	0.104	0.208	0.000125737
Node1__VERSUS__Node2&Cycling	FGD5-AS1	5.92212e-09	0.0271123	0.143	0.264	0.000126728
Node1__VERSUS__Node2&Cycling	FOS	5.9652e-09	-0.275627	0.182	0.308	0.000127649
Node1__VERSUS__Node2&Cycling	SETD5	5.99526e-09	0.382404	0.107	0.215	0.000128293
Node1__VERSUS__Node2&Cycling	HDLBP	6.20228e-09	0.0183793	0.185	0.324	0.000132723
Node1__VERSUS__Node2&Cycling	NDUFB3	6.31092e-09	-0.102946	0.11	0.215	0.000135047
Node1__VERSUS__Node2&Cycling	EMP2	6.33202e-09	0.0183392	0.247	0.405	0.000135499
Node1__VERSUS__Node2&Cycling	SLC25A24	6.34547e-09	-0.135998	0.219	0.365	0.000135787
Node1__VERSUS__Node2&Cycling	SOD1	6.35662e-09	-0.175036	0.322	0.5	0.000136025
Node1__VERSUS__Node2&Cycling	GADD45GIP1	6.39022e-09	-0.043321	0.111	0.217	0.000136744
Node1__VERSUS__Node2&Cycling	ENY2	6.43151e-09	-0.154919	0.189	0.323	0.000137628
Node1__VERSUS__Node2&Cycling	SRP72	6.65736e-09	0.0186186	0.153	0.278	0.000142461
Node1__VERSUS__Node2&Cycling	B2M	6.7855e-09	-0.361887	0.203	0.331	0.000145203
Node1__VERSUS__Node2&Cycling	PCBP1	6.79491e-09	-0.0718259	0.218	0.367	0.000145404
Node1__VERSUS__Node2&Cycling	PPP4C	6.84663e-09	-0.205996	0.168	0.294	0.000146511
Node1__VERSUS__Node2&Cycling	SET	6.85793e-09	0.067421	0.26	0.425	0.000146753
Node1__VERSUS__Node2&Cycling	CHMP4B	6.91338e-09	0.182268	0.129	0.243	0.000147939
Node1__VERSUS__Node2&Cycling	SF3B5	6.91576e-09	0.212051	0.121	0.233	0.00014799
Node1__VERSUS__Node2&Cycling	RAB13	6.99956e-09	0.322347	0.146	0.266	0.000149783
Node1__VERSUS__Node2&Cycling	SPCS1	7.0111e-09	0.0295212	0.121	0.233	0.00015003
Node1__VERSUS__Node2&Cycling	HSPA8	7.28586e-09	-0.16898	0.235	0.385	0.00015591
Node1__VERSUS__Node2&Cycling	SRSF9	7.48891e-09	-0.0565371	0.181	0.314	0.000160255
Node1__VERSUS__Node2&Cycling	PGRMC1	7.65363e-09	0.138144	0.125	0.238	0.00016378
Node1__VERSUS__Node2&Cycling	HSP90AB1	7.69626e-09	-0.200148	0.719	0.837	0.000164692
Node1__VERSUS__Node2&Cycling	MRPL51	7.77017e-09	-0.0673719	0.161	0.286	0.000166274
Node1__VERSUS__Node2&Cycling	SEC62	8.0369e-09	0.160921	0.162	0.293	0.000171982
Node1__VERSUS__Node2&Cycling	YWHAB	8.2612e-09	-0.217378	0.44	0.613	0.000176781
Node1__VERSUS__Node2&Cycling	SLC25A1	8.35126e-09	-0.0186063	0.114	0.221	0.000178709
Node1__VERSUS__Node2&Cycling	DUT	8.35181e-09	-0.268153	0.119	0.227	0.00017872
Node1__VERSUS__Node2&Cycling	C4orf3	8.46919e-09	0.139059	0.121	0.233	0.000181232
Node1__VERSUS__Node2&Cycling	ACIN1	8.63749e-09	0.0231566	0.125	0.238	0.000184834
Node1__VERSUS__Node2&Cycling	MT-ND1	8.99383e-09	-0.270891	0.293	0.435	0.000192459
Node1__VERSUS__Node2&Cycling	HDAC1	9.3842e-09	-0.0146232	0.132	0.248	0.000200813
Node1__VERSUS__Node2&Cycling	NDUFB10	9.75352e-09	-0.118506	0.315	0.492	0.000208716
Node1__VERSUS__Node2&Cycling	SCAF11	9.87972e-09	0.0164997	0.247	0.398	0.000211416
Node1__VERSUS__Node2&Cycling	C12orf57	9.96203e-09	0.025657	0.168	0.299	0.000213177
Node1__VERSUS__Node2&Cycling	CYC1	1.00068e-08	-0.0981998	0.162	0.289	0.000214135
Node1__VERSUS__Node2&Cycling	SUPT4H1	1.03287e-08	0.0546072	0.107	0.211	0.000221023
Node1__VERSUS__Node2&Cycling	GDI2	1.07805e-08	0.0421524	0.151	0.275	0.000230692
Node1__VERSUS__Node2&Cycling	HNRNPH1	1.11104e-08	-0.0116274	0.189	0.326	0.000237752
Node1__VERSUS__Node2&Cycling	PPT1	1.12064e-08	0.174334	0.111	0.219	0.000239806
Node1__VERSUS__Node2&Cycling	PPIB	1.13234e-08	-0.183716	0.292	0.457	0.00024231
Node1__VERSUS__Node2&Cycling	NPM1	1.15232e-08	-0.154348	0.289	0.455	0.000246585
Node1__VERSUS__Node2&Cycling	HN1	1.23088e-08	-0.0835556	0.154	0.272	0.000263395
Node1__VERSUS__Node2&Cycling	HN1L	1.24602e-08	0.0489459	0.146	0.265	0.000266637
Node1__VERSUS__Node2&Cycling	TBCB	1.25013e-08	0.127597	0.122	0.233	0.000267516
Node1__VERSUS__Node2&Cycling	HINT1	1.27655e-08	-0.0346509	0.25	0.407	0.000273168
Node1__VERSUS__Node2&Cycling	YWHAQ	1.28814e-08	-0.0811054	0.101	0.201	0.000275648
Node1__VERSUS__Node2&Cycling	RAN	1.3662e-08	-0.22315	0.306	0.469	0.000292353
Node1__VERSUS__Node2&Cycling	HDGF	1.4134e-08	-0.145132	0.35	0.52	0.000302453
Node1__VERSUS__Node2&Cycling	RNF7	1.42278e-08	0.0294373	0.135	0.252	0.000304461
Node1__VERSUS__Node2&Cycling	LRRFIP1	1.45012e-08	0.0764772	0.15	0.271	0.000310312
Node1__VERSUS__Node2&Cycling	ATP5G1	1.45515e-08	0.0387527	0.168	0.297	0.000311388
Node1__VERSUS__Node2&Cycling	KMT2A	1.5197e-08	0.152187	0.112	0.219	0.000325201
Node1__VERSUS__Node2&Cycling	SAP18	1.61967e-08	0.147225	0.199	0.342	0.000346594
Node1__VERSUS__Node2&Cycling	ATRX	1.6264e-08	0.142649	0.136	0.251	0.000348033
Node1__VERSUS__Node2&Cycling	FUS	1.64208e-08	-0.180744	0.242	0.391	0.000351389
Node1__VERSUS__Node2&Cycling	BLVRB	1.67567e-08	-0.0707171	0.153	0.273	0.000358576
Node1__VERSUS__Node2&Cycling	TPI1	1.68084e-08	-0.141279	0.292	0.461	0.000359684
Node1__VERSUS__Node2&Cycling	PYURF	1.68375e-08	0.162623	0.108	0.212	0.000360306
Node1__VERSUS__Node2&Cycling	MRP63	1.70821e-08	-0.0437508	0.199	0.339	0.000365541
Node1__VERSUS__Node2&Cycling	RTN4	1.71368e-08	-0.129549	0.16	0.279	0.00036671
Node1__VERSUS__Node2&Cycling	CCT7	1.74469e-08	0.0462304	0.124	0.232	0.000373345
Node1__VERSUS__Node2&Cycling	PDIA3	1.77854e-08	-0.148869	0.272	0.43	0.00038059
Node1__VERSUS__Node2&Cycling	RAC1	1.79552e-08	0.0373891	0.226	0.378	0.000384224
Node1__VERSUS__Node2&Cycling	TMEM258	1.80913e-08	-0.0712124	0.228	0.374	0.000387136
Node1__VERSUS__Node2&Cycling	EIF5	1.89444e-08	0.0297495	0.151	0.272	0.000405391
Node1__VERSUS__Node2&Cycling	ATP5O	1.93641e-08	0.118985	0.138	0.253	0.000414372
Node1__VERSUS__Node2&Cycling	ATP5A1	1.98768e-08	0.0788147	0.142	0.26	0.000425344
Node1__VERSUS__Node2&Cycling	NDUFV3	2.02024e-08	-0.0749211	0.189	0.323	0.00043231
Node1__VERSUS__Node2&Cycling	CD47	2.08706e-08	0.00599619	0.16	0.282	0.00044661
Node1__VERSUS__Node2&Cycling	NGFRAP1	2.21518e-08	0.156788	0.114	0.218	0.000474026
Node1__VERSUS__Node2&Cycling	PSMC3	2.37874e-08	-0.18115	0.126	0.232	0.000509027
Node1__VERSUS__Node2&Cycling	SAP30BP	2.40868e-08	0.0422094	0.11	0.211	0.000515434
Node1__VERSUS__Node2&Cycling	PCNP	2.55541e-08	-0.00647812	0.104	0.202	0.000546833
Node1__VERSUS__Node2&Cycling	C21orf33	2.70882e-08	-0.00859064	0.131	0.241	0.000579661
Node1__VERSUS__Node2&Cycling	CAPZB	2.73457e-08	0.02182	0.181	0.31	0.000585171
Node1__VERSUS__Node2&Cycling	LAPTM4A	2.93697e-08	-0.109185	0.169	0.293	0.000628483
Node1__VERSUS__Node2&Cycling	RTFDC1	2.94616e-08	0.104746	0.183	0.317	0.000630448
Node1__VERSUS__Node2&Cycling	PPM1G	3.0566e-08	-0.0189222	0.201	0.336	0.000654081
Node1__VERSUS__Node2&Cycling	C14orf2	3.06464e-08	-0.112257	0.257	0.407	0.000655803
Node1__VERSUS__Node2&Cycling	BRD2	3.0705e-08	0.467076	0.103	0.204	0.000657056
Node1__VERSUS__Node2&Cycling	RPN2	3.17476e-08	-0.014673	0.183	0.314	0.000679367
Node1__VERSUS__Node2&Cycling	PHB	3.37104e-08	0.00232059	0.143	0.257	0.000721369
Node1__VERSUS__Node2&Cycling	HNRNPA1	3.45375e-08	-0.0511608	0.193	0.324	0.000739068
Node1__VERSUS__Node2&Cycling	TARDBP	3.45442e-08	0.0814907	0.11	0.211	0.000739211
Node1__VERSUS__Node2&Cycling	C4orf48	3.63034e-08	-0.0674693	0.115	0.217	0.000776856
Node1__VERSUS__Node2&Cycling	BTF3	3.63067e-08	-0.141922	0.288	0.45	0.000776926
Node1__VERSUS__Node2&Cycling	ATP6V1G1	3.73723e-08	-0.0290709	0.21	0.35	0.000799731
Node1__VERSUS__Node2&Cycling	C19orf10	3.75555e-08	-0.0186441	0.115	0.216	0.000803651
Node1__VERSUS__Node2&Cycling	STARD10	3.89069e-08	0.00522988	0.156	0.275	0.000832569
Node1__VERSUS__Node2&Cycling	VAMP8	3.92719e-08	0.0560166	0.138	0.251	0.00084038
Node1__VERSUS__Node2&Cycling	UBE2A	3.93184e-08	0.225716	0.117	0.221	0.000841375
Node1__VERSUS__Node2&Cycling	MLEC	3.9642e-08	0.096127	0.115	0.217	0.0008483
Node1__VERSUS__Node2&Cycling	DYNLRB1	3.98866e-08	0.0128121	0.131	0.239	0.000853534
Node1__VERSUS__Node2&Cycling	PSAP	4.06651e-08	0.0589021	0.188	0.317	0.000870193
Node1__VERSUS__Node2&Cycling	TOMM7	4.25593e-08	0.1927	0.164	0.291	0.000910727
Node1__VERSUS__Node2&Cycling	NOP10	4.45353e-08	0.347693	0.122	0.23	0.00095301
Node1__VERSUS__Node2&Cycling	SERP1	4.47206e-08	-0.0474678	0.224	0.367	0.000956976
Node1__VERSUS__Node2&Cycling	TSPAN13	4.5243e-08	0.257637	0.104	0.203	0.000968155
Node1__VERSUS__Node2&Cycling	LAMP2	4.57263e-08	-0.0808895	0.126	0.232	0.000978497
Node1__VERSUS__Node2&Cycling	PSMD14	4.60691e-08	-0.0442235	0.138	0.248	0.000985832
Node1__VERSUS__Node2&Cycling	DYNLL2	4.65593e-08	0.0725342	0.175	0.301	0.000996323
Node1__VERSUS__Node2&Cycling	RAD23B	4.73545e-08	0.0987867	0.135	0.244	0.00101334
Node1__VERSUS__Node2&Cycling	PTRH2	4.77164e-08	0.0851854	0.106	0.205	0.00102108
Node1__VERSUS__Node2&Cycling	CCT5	4.8941e-08	-0.0453995	0.246	0.396	0.00104729
Node1__VERSUS__Node2&Cycling	DNPH1	5.18642e-08	-0.0220766	0.135	0.243	0.00110984
Node1__VERSUS__Node2&Cycling	ROCK1	5.20391e-08	-0.00319646	0.126	0.232	0.00111359
Node1__VERSUS__Node2&Cycling	RPS27L	5.2328e-08	0.0326119	0.158	0.276	0.00111977
Node1__VERSUS__Node2&Cycling	NONO	5.2805e-08	-0.0542168	0.158	0.276	0.00112997
Node1__VERSUS__Node2&Cycling	PPIA	5.39669e-08	0.0785431	0.144	0.258	0.00115484
Node1__VERSUS__Node2&Cycling	PRDX5	5.43261e-08	0.0497363	0.165	0.289	0.00116253
Node1__VERSUS__Node2&Cycling	G3BP2	5.84497e-08	0.0853987	0.107	0.205	0.00125076
Node1__VERSUS__Node2&Cycling	NET1	5.94464e-08	0.190202	0.142	0.256	0.00127209
Node1__VERSUS__Node2&Cycling	NAA20	6.05471e-08	0.117445	0.128	0.236	0.00129565
Node1__VERSUS__Node2&Cycling	COX7A2L	6.24012e-08	0.146257	0.171	0.294	0.00133532
Node1__VERSUS__Node2&Cycling	NUTF2	6.40191e-08	0.0429416	0.165	0.284	0.00136994
Node1__VERSUS__Node2&Cycling	PSMD2	6.52356e-08	-0.0183927	0.143	0.254	0.00139598
Node1__VERSUS__Node2&Cycling	MRPS25	6.67018e-08	0.00947185	0.108	0.206	0.00142735
Node1__VERSUS__Node2&Cycling	UBE2N	6.95916e-08	0.137061	0.132	0.239	0.00148919
Node1__VERSUS__Node2&Cycling	PSMD8	8.33459e-08	0.174118	0.151	0.265	0.00178352
Node1__VERSUS__Node2&Cycling	NDUFA6	8.63643e-08	0.0297939	0.147	0.261	0.00184811
Node1__VERSUS__Node2&Cycling	STAU1	8.67216e-08	0.00350512	0.154	0.269	0.00185576
Node1__VERSUS__Node2&Cycling	RPL23A	8.74801e-08	-0.0993021	0.232	0.372	0.00187199
Node1__VERSUS__Node2&Cycling	USP8	8.85534e-08	0.143702	0.192	0.325	0.00189496
Node1__VERSUS__Node2&Cycling	GGCT	9.02694e-08	-0.187454	0.233	0.368	0.00193168
Node1__VERSUS__Node2&Cycling	RALBP1	9.26337e-08	0.261512	0.149	0.265	0.00198227
Node1__VERSUS__Node2&Cycling	GHITM	9.61928e-08	0.0894248	0.16	0.279	0.00205843
Node1__VERSUS__Node2&Cycling	SNHG8	9.67522e-08	0.0984632	0.112	0.211	0.0020704
Node1__VERSUS__Node2&Cycling	BCAS2	9.72079e-08	-0.166799	0.331	0.49	0.00208015
Node1__VERSUS__Node2&Cycling	RAB1A	9.88675e-08	-0.0690252	0.19	0.319	0.00211566
Node1__VERSUS__Node2&Cycling	CLTB	1.03882e-07	0.209571	0.106	0.201	0.00222298
Node1__VERSUS__Node2&Cycling	PRKAR1A	1.043e-07	0.203337	0.156	0.271	0.00223192
Node1__VERSUS__Node2&Cycling	ATP5F1	1.07072e-07	0.0763487	0.14	0.251	0.00229123
Node1__VERSUS__Node2&Cycling	HDGFRP3	1.14273e-07	-0.144018	0.107	0.2	0.00244533
Node1__VERSUS__Node2&Cycling	PSMA6	1.17607e-07	0.257854	0.139	0.251	0.00251668
Node1__VERSUS__Node2&Cycling	PPP1CA	1.19858e-07	0.011399	0.167	0.285	0.00256483
Node1__VERSUS__Node2&Cycling	RPL3	1.21042e-07	-0.0446941	0.224	0.361	0.00259018
Node1__VERSUS__Node2&Cycling	KDELR1	1.26298e-07	0.191715	0.114	0.213	0.00270266
Node1__VERSUS__Node2&Cycling	PAICS	1.29094e-07	0.0542642	0.178	0.299	0.00276249
Node1__VERSUS__Node2&Cycling	OSTC	1.35306e-07	0.160562	0.133	0.241	0.00289542
Node1__VERSUS__Node2&Cycling	ERP29	1.4122e-07	0.165827	0.158	0.277	0.00302196
Node1__VERSUS__Node2&Cycling	ARPC3	1.41412e-07	0.0203218	0.188	0.315	0.00302608
Node1__VERSUS__Node2&Cycling	NDUFB2	1.42316e-07	-0.0884825	0.265	0.415	0.00304542
Node1__VERSUS__Node2&Cycling	C7orf73	1.43968e-07	0.0629695	0.168	0.285	0.00308077
Node1__VERSUS__Node2&Cycling	ROMO1	1.48289e-07	-0.0625914	0.232	0.373	0.00317324
Node1__VERSUS__Node2&Cycling	ANAPC16	1.64774e-07	0.298185	0.111	0.208	0.003526
Node1__VERSUS__Node2&Cycling	PCMT1	1.68233e-07	0.284617	0.139	0.247	0.00360003
Node1__VERSUS__Node2&Cycling	MORF4L2	1.69457e-07	-0.0748543	0.321	0.485	0.0036262
Node1__VERSUS__Node2&Cycling	NHP2L1	1.72251e-07	-0.0287928	0.183	0.304	0.00368599
Node1__VERSUS__Node2&Cycling	CD99	1.74078e-07	0.0207045	0.16	0.274	0.00372509
Node1__VERSUS__Node2&Cycling	MAL2	1.78957e-07	-0.0101353	0.125	0.225	0.0038295
Node1__VERSUS__Node2&Cycling	TPD52L1	1.79276e-07	-0.11993	0.204	0.328	0.00383634
Node1__VERSUS__Node2&Cycling	BAZ1B	1.80139e-07	0.254618	0.133	0.238	0.00385478
Node1__VERSUS__Node2&Cycling	IQGAP1	1.8029e-07	0.243537	0.164	0.28	0.00385802
Node1__VERSUS__Node2&Cycling	RAP1A	1.81538e-07	0.164514	0.132	0.237	0.00388474
Node1__VERSUS__Node2&Cycling	PTGES3	1.9085e-07	-0.045505	0.272	0.426	0.00408401
Node1__VERSUS__Node2&Cycling	RAB7A	1.91377e-07	0.165089	0.132	0.237	0.00409528
Node1__VERSUS__Node2&Cycling	ARPP19	1.94055e-07	0.24312	0.165	0.284	0.00415259
Node1__VERSUS__Node2&Cycling	ARL6IP1	1.94509e-07	-0.120497	0.206	0.329	0.0041623
Node1__VERSUS__Node2&Cycling	CCND1	1.97279e-07	-0.159826	0.418	0.587	0.00422156
Node1__VERSUS__Node2&Cycling	EEF1A1	1.97898e-07	0.19598	0.168	0.289	0.00423482
Node1__VERSUS__Node2&Cycling	RPS25	2.01206e-07	-0.137303	0.382	0.548	0.00430561
Node1__VERSUS__Node2&Cycling	PDIA6	2.04641e-07	-0.130548	0.347	0.51	0.00437912
Node1__VERSUS__Node2&Cycling	LMNA	2.08383e-07	0.283523	0.117	0.216	0.00445918
Node1__VERSUS__Node2&Cycling	IDI1	2.0936e-07	0.128893	0.147	0.256	0.0044801
Node1__VERSUS__Node2&Cycling	STC2	2.12529e-07	-0.188796	0.115	0.207	0.00454791
Node1__VERSUS__Node2&Cycling	SEPW1	2.1874e-07	0.0621714	0.146	0.254	0.00468083
Node1__VERSUS__Node2&Cycling	DYNLL1	2.40084e-07	0.14695	0.181	0.303	0.00513756
Node1__VERSUS__Node2&Cycling	STIP1	2.47044e-07	0.0421777	0.196	0.324	0.00528648
Node1__VERSUS__Node2&Cycling	TMA7	2.4959e-07	0.115266	0.138	0.241	0.00534099
Node1__VERSUS__Node2&Cycling	RAB2A	2.55961e-07	0.259136	0.143	0.251	0.00547732
Node1__VERSUS__Node2&Cycling	LAMTOR5	2.57137e-07	-0.0161415	0.197	0.324	0.00550247
Node1__VERSUS__Node2&Cycling	IER2	2.5821e-07	0.20375	0.131	0.235	0.00552544
Node1__VERSUS__Node2&Cycling	ASH1L	2.66694e-07	0.126267	0.117	0.213	0.00570698
Node1__VERSUS__Node2&Cycling	GSPT1	2.71646e-07	0.11545	0.225	0.363	0.00581295
Node1__VERSUS__Node2&Cycling	NDUFAB1	2.77422e-07	-0.00781881	0.214	0.348	0.00593656
Node1__VERSUS__Node2&Cycling	EDF1	2.83655e-07	0.0622956	0.26	0.414	0.00606993
Node1__VERSUS__Node2&Cycling	PTPN1	2.86618e-07	-0.0416835	0.154	0.261	0.00613333
Node1__VERSUS__Node2&Cycling	FBL	2.97046e-07	0.110731	0.158	0.272	0.00635648
Node1__VERSUS__Node2&Cycling	SLC38A1	3.03446e-07	-0.125999	0.299	0.441	0.00649343
Node1__VERSUS__Node2&Cycling	CALM2	3.51885e-07	-0.226023	0.542	0.701	0.00752998
Node1__VERSUS__Node2&Cycling	GLTSCR2	3.90904e-07	0.550107	0.108	0.202	0.00836496
Node1__VERSUS__Node2&Cycling	LSM5	3.97348e-07	0.110134	0.164	0.277	0.00850286
Node1__VERSUS__Node2&Cycling	CHD2	4.00489e-07	0.356943	0.136	0.241	0.00857007
Node1__VERSUS__Node2&Cycling	SNRPE	4.08643e-07	-0.0381819	0.274	0.423	0.00874454
Node1__VERSUS__Node2&Cycling	MKKS	4.23698e-07	0.169587	0.124	0.222	0.00906672
Node1__VERSUS__Node2&Cycling	PAIP2	4.32751e-07	0.138019	0.206	0.337	0.00926044
Node1__VERSUS__Node2&Cycling	EGR1	4.33954e-07	0.0952453	0.179	0.297	0.00928619
Node1__VERSUS__Node2&Cycling	SSR2	4.38699e-07	-0.111565	0.179	0.293	0.00938772
Node1__VERSUS__Node2&Cycling	PDIA4	4.64979e-07	-0.00735013	0.215	0.343	0.0099501
Node1__VERSUS__Node2&Cycling	ARPC5L	4.76658e-07	0.0420567	0.129	0.229	0.0102
Node1__VERSUS__Node2&Cycling	CYB561	4.82392e-07	0.0696934	0.16	0.27	0.0103227
Node1__VERSUS__Node2&Cycling	TPM4	4.98264e-07	0.0131868	0.24	0.376	0.0106623
Node1__VERSUS__Node2&Cycling	SNHG6	5.07483e-07	0.104328	0.135	0.235	0.0108596
Node1__VERSUS__Node2&Cycling	SLIRP	5.31646e-07	-0.0298049	0.21	0.336	0.0113767
Node1__VERSUS__Node2&Cycling	PFDN5	5.41887e-07	-0.0137804	0.204	0.332	0.0115958
Node1__VERSUS__Node2&Cycling	SNHG9	5.42654e-07	-0.11213	0.171	0.276	0.0116123
Node1__VERSUS__Node2&Cycling	SRSF3	5.52233e-07	-0.0473337	0.285	0.437	0.0118172
Node1__VERSUS__Node2&Cycling	GUK1	5.66143e-07	0.165891	0.165	0.278	0.0121149
Node1__VERSUS__Node2&Cycling	NDUFB9	6.07625e-07	-0.0179479	0.257	0.404	0.0130026
Node1__VERSUS__Node2&Cycling	CLDN4	6.22038e-07	0.206173	0.131	0.229	0.013311
Node1__VERSUS__Node2&Cycling	PLK2	6.28072e-07	0.274914	0.185	0.305	0.0134401
Node1__VERSUS__Node2&Cycling	DDX6	6.53164e-07	0.247768	0.112	0.204	0.0139771
Node1__VERSUS__Node2&Cycling	SSR3	6.54106e-07	0.0580012	0.196	0.319	0.0139972
Node1__VERSUS__Node2&Cycling	RPL36	6.65238e-07	-0.0185374	0.271	0.422	0.0142354
Node1__VERSUS__Node2&Cycling	PKM	7.16471e-07	-0.0667908	0.308	0.464	0.0153318
Node1__VERSUS__Node2&Cycling	RNF181	7.20007e-07	0.241587	0.112	0.206	0.0154074
Node1__VERSUS__Node2&Cycling	ARPC1B	7.51817e-07	0.0928738	0.158	0.266	0.0160881
Node1__VERSUS__Node2&Cycling	LAGE3	7.57475e-07	0.0366455	0.192	0.308	0.0162092
Node1__VERSUS__Node2&Cycling	TMCO1	7.71911e-07	0.328373	0.111	0.202	0.0165181
Node1__VERSUS__Node2&Cycling	ADI1	8.4546e-07	0.220952	0.135	0.234	0.018092
Node1__VERSUS__Node2&Cycling	EZR	8.48272e-07	0.0433826	0.214	0.338	0.0181522
Node1__VERSUS__Node2&Cycling	TMED9	8.50568e-07	-0.0932978	0.226	0.351	0.0182013
Node1__VERSUS__Node2&Cycling	NDUFB1	8.59421e-07	0.0171563	0.21	0.335	0.0183908
Node1__VERSUS__Node2&Cycling	PPP1CB	8.8543e-07	0.155903	0.143	0.245	0.0189473
Node1__VERSUS__Node2&Cycling	CTTN	9.11881e-07	0.130947	0.171	0.286	0.0195133
Node1__VERSUS__Node2&Cycling	VAPB	1.04255e-06	0.175221	0.164	0.275	0.0223095
Node1__VERSUS__Node2&Cycling	RBM3	1.1573e-06	0.0324601	0.235	0.369	0.0247652
Node1__VERSUS__Node2&Cycling	SH3BGRL	1.19131e-06	0.0564057	0.153	0.253	0.0254928
Node1__VERSUS__Node2&Cycling	NDUFS5	1.21134e-06	0.0355035	0.25	0.389	0.0259215
Node1__VERSUS__Node2&Cycling	HNRNPD	1.22738e-06	0.129948	0.258	0.403	0.0262647
Node1__VERSUS__Node2&Cycling	RP11-304L19.5	1.24604e-06	0.268753	0.146	0.25	0.026664
Node1__VERSUS__Node2&Cycling	HNRNPAB	1.42575e-06	-0.02925	0.264	0.403	0.0305097
Node1__VERSUS__Node2&Cycling	TXN	1.42781e-06	-0.146612	0.335	0.482	0.0305538
Node1__VERSUS__Node2&Cycling	RPL10	1.49176e-06	0.334567	0.122	0.216	0.0319221
Node1__VERSUS__Node2&Cycling	CDK4	1.53491e-06	0.228971	0.117	0.206	0.0328455
Node1__VERSUS__Node2&Cycling	H1FX	1.57905e-06	0.0823033	0.178	0.288	0.0337901
Node1__VERSUS__Node2&Cycling	SLC25A39	1.6024e-06	0.184452	0.138	0.235	0.0342898
Node1__VERSUS__Node2&Cycling	ATRAID	1.60322e-06	0.39926	0.124	0.219	0.0343074
Node1__VERSUS__Node2&Cycling	CD9	1.60732e-06	0.0508309	0.21	0.335	0.0343951
Node1__VERSUS__Node2&Cycling	SEC22B	1.72015e-06	0.273046	0.139	0.238	0.0368095
Node1__VERSUS__Node2&Cycling	ECHS1	1.75468e-06	0.076403	0.21	0.333	0.0375484
Node1__VERSUS__Node2&Cycling	NRAS	1.85184e-06	0.274165	0.161	0.267	0.0396276
Node1__VERSUS__Node2&Cycling	TMED2	1.95512e-06	0.0720806	0.169	0.276	0.0418377
Node1__VERSUS__Node2&Cycling	ENSA	1.98895e-06	0.109201	0.296	0.45	0.0425616
Node1__VERSUS__Node2&Cycling	POLR2L	1.99213e-06	0.0335197	0.236	0.368	0.0426295
Node1__VERSUS__Node2&Cycling	RPL14	2.02084e-06	-0.104657	0.406	0.568	0.043244
Node1__VERSUS__Node2&Cycling	NCBP2	2.02664e-06	0.0631518	0.215	0.34	0.0433682
Node1__VERSUS__Node2&Cycling	NUCB2	2.11673e-06	-0.0327072	0.261	0.392	0.0452958
Node1__VERSUS__Node2&Cycling	TMED3	2.19497e-06	0.296312	0.125	0.218	0.0469701
Node1__VERSUS__Node2&Cycling	USP32	2.2338e-06	0.371847	0.144	0.245	0.0478012
Node1__VERSUS__Node2&Cycling	ATPIF1	2.28094e-06	-0.0170871	0.268	0.409	0.0488098
Node1__VERSUS__Node2&Cycling	EIF5A	2.32454e-06	-0.0971325	0.135	0.225	0.0497428
Node2__VERSUS__Node1&Cycling	TFF1	0	-3.66492	0.271	0.847	0
Node2__VERSUS__Node1&Cycling	HES1	0	2.22357	0.866	0.293	0
Node2__VERSUS__Node1&Cycling	NEAT1	0	1.91455	0.834	0.272	0
Node2__VERSUS__Node1&Cycling	IFI6	0	3.69907	0.56	0.063	0
Node2__VERSUS__Node1&Cycling	ID3	0	2.88827	0.547	0.091	0
Node2__VERSUS__Node1&Cycling	ELF3	0	3.48968	0.469	0.038	0
Node2__VERSUS__Node1&Cycling	LIMA1	0	3.22182	0.472	0.057	0
Node2__VERSUS__Node1&Cycling	ID1	0	4.2781	0.442	0.033	0
Node2__VERSUS__Node1&Cycling	BCAS1	0	3.43171	0.437	0.055	0
Node2__VERSUS__Node1&Cycling	CTGF	0	3.39373	0.402	0.035	0
Node2__VERSUS__Node1&Cycling	UPK2	0	3.74578	0.381	0.03	0
Node2__VERSUS__Node1&Cycling	S100P	0	4.83605	0.363	0.019	0
Node2__VERSUS__Node1&Cycling	EPAS1	0	3.9319	0.344	0.019	0
Node2__VERSUS__Node1&Cycling	S100A9	0	4.84949	0.322	0.014	0
Node2__VERSUS__Node1&Cycling	LGALS3	5.19103e-302	2.40425	0.711	0.208	1.11083e-297
Node2__VERSUS__Node1&Cycling	ITGB6	1.21011e-293	3.55116	0.351	0.032	2.58951e-289
Node2__VERSUS__Node1&Cycling	ANXA2	4.11354e-287	2.04743	0.645	0.154	8.80257e-283
Node2__VERSUS__Node1&Cycling	MT-ND6	6.0678e-279	1.8922	0.779	0.239	1.29845e-274
Node2__VERSUS__Node1&Cycling	S100A8	8.57609e-279	4.81934	0.269	0.013	1.8352e-274
Node2__VERSUS__Node1&Cycling	MT-ND5	6.12443e-275	1.54142	0.929	0.55	1.31057e-270
Node2__VERSUS__Node1&Cycling	CCNL1	4.69635e-273	2.11889	0.6	0.144	1.00497e-268
Node2__VERSUS__Node1&Cycling	VGLL1	5.54991e-263	4.45707	0.241	0.01	1.18762e-258
Node2__VERSUS__Node1&Cycling	DUSP1	8.59042e-263	2.05216	0.472	0.082	1.83826e-258
Node2__VERSUS__Node1&Cycling	IER5	2.90879e-258	2.00014	0.417	0.061	6.22451e-254
Node2__VERSUS__Node1&Cycling	CLDN4	5.71164e-255	1.87838	0.602	0.148	1.22223e-250
Node2__VERSUS__Node1&Cycling	MT-CYB	2.80987e-254	1.37933	0.924	0.555	6.01283e-250
Node2__VERSUS__Node1&Cycling	SAT1	5.48278e-252	2.71564	0.417	0.066	1.17326e-247
Node2__VERSUS__Node1&Cycling	RHOV	2.88042e-251	2.42649	0.321	0.031	6.16381e-247
Node2__VERSUS__Node1&Cycling	MT-CO1	7.57748e-249	1.4327	0.923	0.543	1.6215e-244
Node2__VERSUS__Node1&Cycling	TACC1	1.11154e-247	1.84765	0.422	0.066	2.37858e-243
Node2__VERSUS__Node1&Cycling	KRT80	1.20627e-244	2.3347	0.302	0.027	2.5813e-240
Node2__VERSUS__Node1&Cycling	AKR1C2	4.88878e-242	5.51709	0.213	0.007	1.04615e-237
Node2__VERSUS__Node1&Cycling	DDO	9.38789e-241	1.42079	0.345	0.039	2.00892e-236
Node2__VERSUS__Node1&Cycling	CTSH	1.24317e-240	2.47017	0.475	0.096	2.66026e-236
Node2__VERSUS__Node1&Cycling	SEMA5A	1.71965e-240	5.41526	0.203	0.005	3.67987e-236
Node2__VERSUS__Node1&Cycling	CAST	5.52858e-239	1.86917	0.452	0.081	1.18306e-234
Node2__VERSUS__Node1&Cycling	MT-RNR2	6.7867e-239	-1.17416	0.998	1	1.45229e-234
Node2__VERSUS__Node1&Cycling	MT-CO2	9.85876e-239	1.28965	0.932	0.601	2.10968e-234
Node2__VERSUS__Node1&Cycling	SRSF5	9.30498e-237	1.73616	0.707	0.234	1.99117e-232
Node2__VERSUS__Node1&Cycling	WSB1	3.32798e-235	1.94782	0.437	0.078	7.12154e-231
Node2__VERSUS__Node1&Cycling	ADIRF	2.57353e-234	2.70195	0.375	0.056	5.5071e-230
Node2__VERSUS__Node1&Cycling	TACSTD2	1.98493e-233	1.76037	0.646	0.187	4.24755e-229
Node2__VERSUS__Node1&Cycling	PPP1R15A	2.01389e-232	1.83242	0.397	0.062	4.30952e-228
Node2__VERSUS__Node1&Cycling	BHLHE40	7.6531e-231	2.2962	0.351	0.046	1.63769e-226
Node2__VERSUS__Node1&Cycling	DIO2	1.8337e-230	4.48417	0.209	0.008	3.92393e-226
Node2__VERSUS__Node1&Cycling	CMYA5	4.46024e-228	2.57504	0.293	0.029	9.54446e-224
Node2__VERSUS__Node1&Cycling	MT-ND1	7.81424e-224	1.57962	0.813	0.348	1.67217e-219
Node2__VERSUS__Node1&Cycling	ACOX1	1.03007e-222	2.18792	0.332	0.042	2.20425e-218
Node2__VERSUS__Node1&Cycling	MT-ND4L	5.69496e-222	1.59336	0.811	0.312	1.21867e-217
Node2__VERSUS__Node1&Cycling	TRIB1	2.62619e-221	2.44117	0.296	0.032	5.61979e-217
Node2__VERSUS__Node1&Cycling	AKAP9	2.34838e-218	1.79699	0.531	0.128	5.0253e-214
Node2__VERSUS__Node1&Cycling	IGFBP3	5.43063e-218	4.12118	0.219	0.012	1.1621e-213
Node2__VERSUS__Node1&Cycling	ZFP36L2	2.23958e-217	1.53244	0.605	0.164	4.79248e-213
Node2__VERSUS__Node1&Cycling	CAV1	4.1098e-216	3.49887	0.253	0.021	8.79457e-212
Node2__VERSUS__Node1&Cycling	FN1	7.76002e-215	4.2686	0.216	0.012	1.66057e-210
Node2__VERSUS__Node1&Cycling	ERRFI1	6.63953e-214	2.46612	0.303	0.035	1.42079e-209
Node2__VERSUS__Node1&Cycling	FOS	1.92636e-212	1.92553	0.661	0.228	4.12222e-208
Node2__VERSUS__Node1&Cycling	ZNF217	7.26206e-212	1.44747	0.73	0.253	1.55401e-207
Node2__VERSUS__Node1&Cycling	CD55	5.64652e-211	1.9222	0.458	0.098	1.2083e-206
Node2__VERSUS__Node1&Cycling	MT-ATP6	7.56248e-210	1.25584	0.925	0.528	1.6183e-205
Node2__VERSUS__Node1&Cycling	MT-ATP8	5.37323e-208	1.36914	0.807	0.304	1.14982e-203
Node2__VERSUS__Node1&Cycling	RCAN1	4.5097e-204	2.98581	0.269	0.028	9.65031e-200
Node2__VERSUS__Node1&Cycling	EFNA1	6.36423e-202	2.007	0.344	0.053	1.36188e-197
Node2__VERSUS__Node1&Cycling	FOSB	1.38923e-201	2.19888	0.361	0.061	2.97281e-197
Node2__VERSUS__Node1&Cycling	MT-CO3	8.02285e-201	1.0988	0.934	0.655	1.71681e-196
Node2__VERSUS__Node1&Cycling	KDM5B	1.70328e-200	1.30241	0.52	0.129	3.64485e-196
Node2__VERSUS__Node1&Cycling	MPZL2	2.82456e-200	2.3367	0.302	0.039	6.04428e-196
Node2__VERSUS__Node1&Cycling	MARCKS	1.25017e-199	2.45376	0.258	0.025	2.67525e-195
Node2__VERSUS__Node1&Cycling	CD46	1.5007e-196	1.45024	0.525	0.134	3.21136e-192
Node2__VERSUS__Node1&Cycling	KLF6	2.89417e-194	1.80913	0.363	0.062	6.19323e-190
Node2__VERSUS__Node1&Cycling	FAM214A	4.78762e-193	1.87817	0.289	0.037	1.0245e-188
Node2__VERSUS__Node1&Cycling	SIK1	2.1291e-192	3.19401	0.213	0.015	4.55606e-188
Node2__VERSUS__Node1&Cycling	KLF10	2.37776e-189	1.7167	0.412	0.086	5.08818e-185
Node2__VERSUS__Node1&Cycling	CITED2	2.71036e-185	1.99544	0.403	0.085	5.79991e-181
Node2__VERSUS__Node1&Cycling	PPL	3.80165e-185	2.08474	0.24	0.023	8.13515e-181
Node2__VERSUS__Node1&Cycling	CYR61	2.15116e-182	1.75963	0.406	0.087	4.60326e-178
Node2__VERSUS__Node1&Cycling	INA	8.27182e-182	2.34601	0.239	0.024	1.77009e-177
Node2__VERSUS__Node1&Cycling	AHNAK	1.61327e-179	1.34944	0.45	0.106	3.45224e-175
Node2__VERSUS__Node1&Cycling	B2M	2.84272e-179	1.57072	0.678	0.251	6.08314e-175
Node2__VERSUS__Node1&Cycling	OPTN	9.93249e-178	2.01856	0.26	0.032	2.12545e-173
Node2__VERSUS__Node1&Cycling	MCL1	8.68064e-177	1.16393	0.52	0.141	1.85757e-172
Node2__VERSUS__Node1&Cycling	YPEL3	4.2119e-176	2.09565	0.296	0.044	9.01305e-172
Node2__VERSUS__Node1&Cycling	RCN1	1.31646e-175	2.29635	0.284	0.041	2.81709e-171
Node2__VERSUS__Node1&Cycling	TMEM59	2.64326e-175	1.20247	0.509	0.138	5.65631e-171
Node2__VERSUS__Node1&Cycling	PNRC1	2.76677e-175	1.63798	0.299	0.045	5.9206e-171
Node2__VERSUS__Node1&Cycling	RBMS1	4.72164e-175	1.56017	0.322	0.054	1.01038e-170
Node2__VERSUS__Node1&Cycling	TUBA1B	8.0007e-175	-2.63949	0.44	0.7	1.71207e-170
Node2__VERSUS__Node1&Cycling	ANO6	8.36803e-175	1.81225	0.306	0.049	1.79068e-170
Node2__VERSUS__Node1&Cycling	ENC1	9.88657e-175	2.75161	0.222	0.021	2.11563e-170
Node2__VERSUS__Node1&Cycling	SH3YL1	1.65903e-174	1.50049	0.427	0.101	3.55016e-170
Node2__VERSUS__Node1&Cycling	NR4A1	1.80067e-172	1.73715	0.396	0.087	3.85325e-168
Node2__VERSUS__Node1&Cycling	MAN1A1	3.43236e-171	2.3689	0.224	0.022	7.3449e-167
Node2__VERSUS__Node1&Cycling	PERP	3.66011e-171	1.26368	0.667	0.237	7.83226e-167
Node2__VERSUS__Node1&Cycling	ITM2B	3.56813e-170	1.19211	0.661	0.228	7.63544e-166
Node2__VERSUS__Node1&Cycling	APP	4.98295e-170	1.24308	0.555	0.166	1.0663e-165
Node2__VERSUS__Node1&Cycling	ID2	7.47109e-170	2.01164	0.423	0.103	1.59874e-165
Node2__VERSUS__Node1&Cycling	PNISR	1.62237e-169	1.09632	0.571	0.173	3.4717e-165
Node2__VERSUS__Node1&Cycling	LIMCH1	4.27687e-169	1.9821	0.261	0.034	9.15208e-165
Node2__VERSUS__Node1&Cycling	HLA-E	1.03803e-168	1.43925	0.406	0.092	2.22128e-164
Node2__VERSUS__Node1&Cycling	FERMT2	1.0396e-167	2.06533	0.269	0.037	2.22465e-163
Node2__VERSUS__Node1&Cycling	GRN	4.96505e-167	1.35235	0.496	0.137	1.06247e-162
Node2__VERSUS__Node1&Cycling	PCMTD1	2.21102e-166	1.81381	0.298	0.048	4.73137e-162
Node2__VERSUS__Node1&Cycling	HERPUD1	8.42226e-166	1.58281	0.363	0.075	1.80228e-161
Node2__VERSUS__Node1&Cycling	RND3	7.38084e-163	1.67235	0.301	0.05	1.57943e-158
Node2__VERSUS__Node1&Cycling	PLK2	3.1031e-162	1.22194	0.647	0.227	6.64033e-158
Node2__VERSUS__Node1&Cycling	PSAP	2.18845e-161	1.21055	0.657	0.239	4.68306e-157
Node2__VERSUS__Node1&Cycling	TXNIP	5.14969e-161	1.68287	0.389	0.089	1.10198e-156
Node2__VERSUS__Node1&Cycling	EPB41L4A-AS1	2.19438e-160	1.87743	0.32	0.06	4.69576e-156
Node2__VERSUS__Node1&Cycling	ETS2	6.29356e-160	1.88994	0.279	0.043	1.34676e-155
Node2__VERSUS__Node1&Cycling	TSC22D1	1.27001e-158	1.44118	0.391	0.09	2.71769e-154
Node2__VERSUS__Node1&Cycling	APLP2	2.12381e-158	1.1899	0.796	0.386	4.54475e-154
Node2__VERSUS__Node1&Cycling	DDIT3	1.48035e-156	2.35464	0.232	0.029	3.1678e-152
Node2__VERSUS__Node1&Cycling	CTSL	2.46156e-155	1.68808	0.309	0.057	5.26749e-151
Node2__VERSUS__Node1&Cycling	GSTK1	3.00805e-155	1.35572	0.38	0.087	6.43693e-151
Node2__VERSUS__Node1&Cycling	RPS27	5.18209e-155	1.19298	0.461	0.125	1.10892e-150
Node2__VERSUS__Node1&Cycling	ATF3	1.63197e-154	2.20793	0.221	0.026	3.49225e-150
Node2__VERSUS__Node1&Cycling	ABCG2	2.20247e-153	1.93065	0.271	0.043	4.71307e-149
Node2__VERSUS__Node1&Cycling	ERBB3	3.91085e-153	1.29437	0.361	0.079	8.36882e-149
Node2__VERSUS__Node1&Cycling	RPL3	6.48538e-153	1.18403	0.707	0.28	1.38781e-148
Node2__VERSUS__Node1&Cycling	MYO1B	7.20896e-153	1.77944	0.46	0.133	1.54265e-148
Node2__VERSUS__Node1&Cycling	MT-ND3	1.14041e-152	1.12611	0.865	0.431	2.44037e-148
Node2__VERSUS__Node1&Cycling	SEPP1	4.18727e-152	3.36717	0.244	0.035	8.96034e-148
Node2__VERSUS__Node1&Cycling	FXYD3	9.55652e-152	1.28578	0.568	0.19	2.045e-147
Node2__VERSUS__Node1&Cycling	GAS5	2.90244e-151	1.24694	0.75	0.335	6.21093e-147
Node2__VERSUS__Node1&Cycling	BASP1	3.19479e-151	2.06075	0.273	0.044	6.83653e-147
Node2__VERSUS__Node1&Cycling	HLA-C	5.37566e-151	1.76397	0.27	0.043	1.15034e-146
Node2__VERSUS__Node1&Cycling	SNX6	2.40316e-150	0.956085	0.474	0.133	5.14252e-146
Node2__VERSUS__Node1&Cycling	SERPINB1	6.18772e-150	1.52805	0.338	0.072	1.32411e-145
Node2__VERSUS__Node1&Cycling	BST2	7.66856e-150	1.77608	0.277	0.046	1.641e-145
Node2__VERSUS__Node1&Cycling	PHLDA1	7.23641e-149	2.23899	0.259	0.041	1.54852e-144
Node2__VERSUS__Node1&Cycling	CCNL2	1.26275e-148	1.4703	0.378	0.09	2.70217e-144
Node2__VERSUS__Node1&Cycling	ATP1B1	2.34398e-148	1.46529	0.378	0.091	5.01588e-144
Node2__VERSUS__Node1&Cycling	CYB5R1	3.27878e-148	1.93034	0.248	0.037	7.01626e-144
Node2__VERSUS__Node1&Cycling	NET1	7.52649e-148	0.919099	0.567	0.185	1.61059e-143
Node2__VERSUS__Node1&Cycling	PAWR	1.07022e-146	1.03261	0.554	0.179	2.29015e-142
Node2__VERSUS__Node1&Cycling	CLU	2.311e-146	1.29162	0.625	0.224	4.94531e-142
Node2__VERSUS__Node1&Cycling	SLC44A1	2.17794e-145	0.883443	0.381	0.09	4.66057e-141
Node2__VERSUS__Node1&Cycling	VAMP8	1.67145e-144	1.05858	0.553	0.181	3.57674e-140
Node2__VERSUS__Node1&Cycling	JUNB	2.51445e-144	1.31741	0.387	0.097	5.38067e-140
Node2__VERSUS__Node1&Cycling	COL18A1	7.66875e-143	1.86357	0.267	0.046	1.64104e-138
Node2__VERSUS__Node1&Cycling	LGALS1	2.57148e-142	2.30643	0.247	0.038	5.50271e-138
Node2__VERSUS__Node1&Cycling	RPL10	1.3264e-141	1.00733	0.497	0.152	2.83837e-137
Node2__VERSUS__Node1&Cycling	HIST1H2AC	1.49521e-141	1.59519	0.311	0.063	3.1996e-137
Node2__VERSUS__Node1&Cycling	ASPH	3.2828e-141	1.12167	0.32	0.065	7.02487e-137
Node2__VERSUS__Node1&Cycling	CCNG2	6.22385e-141	1.31103	0.264	0.044	1.33184e-136
Node2__VERSUS__Node1&Cycling	LGALS8	1.06622e-140	1.63059	0.261	0.043	2.2816e-136
Node2__VERSUS__Node1&Cycling	N4BP2L2	1.27498e-140	1.05531	0.408	0.108	2.72833e-136
Node2__VERSUS__Node1&Cycling	EGR1	2.33549e-140	1.15541	0.607	0.225	4.99771e-136
Node2__VERSUS__Node1&Cycling	SKIL	5.38037e-139	1.00369	0.452	0.13	1.15135e-134
Node2__VERSUS__Node1&Cycling	LIN7A	1.18119e-138	1.04062	0.285	0.053	2.52763e-134
Node2__VERSUS__Node1&Cycling	SF3B1	1.66038e-138	0.945482	0.676	0.264	3.55305e-134
Node2__VERSUS__Node1&Cycling	SPTBN1	2.33651e-138	1.25697	0.339	0.076	4.99991e-134
Node2__VERSUS__Node1&Cycling	C6orf48	3.17771e-137	0.928932	0.444	0.126	6.79997e-133
Node2__VERSUS__Node1&Cycling	RAB2A	1.39742e-136	1.06395	0.543	0.184	2.99034e-132
Node2__VERSUS__Node1&Cycling	MYC	2.03056e-136	1.31539	0.451	0.135	4.34519e-132
Node2__VERSUS__Node1&Cycling	S100A10	7.32899e-136	1.14484	0.871	0.576	1.56833e-131
Node2__VERSUS__Node1&Cycling	NPNT	7.81593e-135	2.16271	0.383	0.106	1.67253e-130
Node2__VERSUS__Node1&Cycling	SCCPDH	9.62293e-135	1.89273	0.207	0.027	2.05921e-130
Node2__VERSUS__Node1&Cycling	YPEL5	1.41182e-134	1.27443	0.321	0.071	3.02116e-130
Node2__VERSUS__Node1&Cycling	MSX2	4.19956e-134	1.11279	0.265	0.047	8.98664e-130
Node2__VERSUS__Node1&Cycling	CYB5A	5.23474e-134	1.07016	0.497	0.158	1.12018e-129
Node2__VERSUS__Node1&Cycling	MAP1LC3B	9.9969e-134	0.723634	0.527	0.171	2.13924e-129
Node2__VERSUS__Node1&Cycling	SLC39A10	1.83806e-133	1.3397	0.275	0.051	3.93326e-129
Node2__VERSUS__Node1&Cycling	KRCC1	6.12814e-133	1.30226	0.318	0.07	1.31136e-128
Node2__VERSUS__Node1&Cycling	VMP1	1.41118e-132	1.21487	0.885	0.516	3.01979e-128
Node2__VERSUS__Node1&Cycling	BID	2.20146e-132	1.064	0.418	0.118	4.7109e-128
Node2__VERSUS__Node1&Cycling	RIOK3	7.12758e-132	1.13606	0.345	0.082	1.52523e-127
Node2__VERSUS__Node1&Cycling	SEPT8	1.01112e-131	1.42281	0.257	0.045	2.1637e-127
Node2__VERSUS__Node1&Cycling	DHRS2	1.33397e-131	1.9827	0.268	0.05	2.85456e-127
Node2__VERSUS__Node1&Cycling	PSME1	1.80914e-131	0.979402	0.65	0.249	3.87138e-127
Node2__VERSUS__Node1&Cycling	GLTSCR2	6.10062e-130	0.904336	0.465	0.142	1.30547e-125
Node2__VERSUS__Node1&Cycling	CD164	5.23666e-129	0.837833	0.58	0.206	1.12059e-124
Node2__VERSUS__Node1&Cycling	CDK5RAP3	1.48477e-128	1.20079	0.404	0.114	3.17726e-124
Node2__VERSUS__Node1&Cycling	ANK3	2.66172e-128	1.338	0.298	0.064	5.69581e-124
Node2__VERSUS__Node1&Cycling	BTG1	4.92802e-128	1.29814	0.334	0.08	1.05455e-123
Node2__VERSUS__Node1&Cycling	ACAA1	5.544e-128	1.55056	0.31	0.07	1.18636e-123
Node2__VERSUS__Node1&Cycling	DECR1	1.18866e-127	1.13489	0.429	0.128	2.54362e-123
Node2__VERSUS__Node1&Cycling	CDKN1A	3.65115e-127	1.51276	0.277	0.055	7.81309e-123
Node2__VERSUS__Node1&Cycling	TM7SF2	5.19746e-127	1.22002	0.323	0.076	1.1122e-122
Node2__VERSUS__Node1&Cycling	CDC42BPA	2.75643e-126	1.85613	0.245	0.043	5.89849e-122
Node2__VERSUS__Node1&Cycling	EIF4A2	6.14334e-126	0.961708	0.524	0.178	1.31461e-121
Node2__VERSUS__Node1&Cycling	SMARCC2	1.15532e-125	1.04426	0.413	0.12	2.47227e-121
Node2__VERSUS__Node1&Cycling	ACADVL	9.15386e-125	0.951879	0.391	0.108	1.95883e-120
Node2__VERSUS__Node1&Cycling	CCDC50	7.3169e-124	0.845138	0.367	0.096	1.56574e-119
Node2__VERSUS__Node1&Cycling	SLC44A2	1.18198e-123	1.13462	0.284	0.059	2.52931e-119
Node2__VERSUS__Node1&Cycling	NR3C1	1.53385e-123	1.75173	0.213	0.032	3.28228e-119
Node2__VERSUS__Node1&Cycling	GNPTG	1.56204e-123	1.12802	0.345	0.088	3.34261e-119
Node2__VERSUS__Node1&Cycling	NFKBIA	3.01434e-123	0.886659	0.393	0.11	6.45039e-119
Node2__VERSUS__Node1&Cycling	GTF2I	5.5947e-123	0.776211	0.519	0.176	1.19721e-118
Node2__VERSUS__Node1&Cycling	NPC2	6.41539e-123	0.983597	0.375	0.101	1.37283e-118
Node2__VERSUS__Node1&Cycling	ATP6AP2	5.19599e-122	0.972863	0.421	0.126	1.11189e-117
Node2__VERSUS__Node1&Cycling	PTPRF	3.10293e-121	0.704825	0.446	0.136	6.63996e-117
Node2__VERSUS__Node1&Cycling	GOLGA2	6.49606e-120	0.692543	0.479	0.156	1.39009e-115
Node2__VERSUS__Node1&Cycling	DDX17	1.36048e-119	0.707705	0.55	0.194	2.91128e-115
Node2__VERSUS__Node1&Cycling	HIGD2A	1.8769e-119	0.833134	0.509	0.174	4.01638e-115
Node2__VERSUS__Node1&Cycling	RPL13A	2.02881e-119	0.916345	0.827	0.469	4.34145e-115
Node2__VERSUS__Node1&Cycling	ARL6IP5	8.81934e-119	0.788399	0.42	0.126	1.88725e-114
Node2__VERSUS__Node1&Cycling	ITGAV	6.55552e-118	1.65532	0.224	0.038	1.40281e-113
Node2__VERSUS__Node1&Cycling	CLSTN1	1.99956e-117	1.04892	0.328	0.082	4.27885e-113
Node2__VERSUS__Node1&Cycling	IP6K2	6.18388e-117	1.0798	0.303	0.071	1.32329e-112
Node2__VERSUS__Node1&Cycling	CCDC64B	1.03211e-116	1.41252	0.287	0.065	2.20861e-112
Node2__VERSUS__Node1&Cycling	RBM39	1.12203e-116	0.814636	0.69	0.287	2.40104e-112
Node2__VERSUS__Node1&Cycling	MKRN1	2.30994e-116	0.792831	0.35	0.093	4.94303e-112
Node2__VERSUS__Node1&Cycling	PMEPA1	2.45248e-116	1.03688	0.387	0.112	5.24805e-112
Node2__VERSUS__Node1&Cycling	COMT	5.97456e-116	0.767544	0.514	0.178	1.2785e-111
Node2__VERSUS__Node1&Cycling	DDX5	1.59234e-115	0.874532	0.858	0.534	3.40745e-111
Node2__VERSUS__Node1&Cycling	RPS18	2.17343e-115	0.923431	0.845	0.542	4.65093e-111
Node2__VERSUS__Node1&Cycling	TUG1	3.08459e-115	0.787262	0.388	0.112	6.60071e-111
Node2__VERSUS__Node1&Cycling	ZFP36L1	4.48929e-115	0.893839	0.348	0.093	9.60663e-111
Node2__VERSUS__Node1&Cycling	RNF19A	1.91898e-114	1.04121	0.309	0.074	4.10643e-110
Node2__VERSUS__Node1&Cycling	ZBTB1	2.35329e-114	1.29766	0.262	0.055	5.03581e-110
Node2__VERSUS__Node1&Cycling	GOLGB1	6.77481e-114	0.711186	0.584	0.22	1.44974e-109
Node2__VERSUS__Node1&Cycling	TSC22D2	2.76882e-113	0.981773	0.277	0.061	5.92499e-109
Node2__VERSUS__Node1&Cycling	TMEM165	3.32377e-113	0.928994	0.371	0.106	7.11253e-109
Node2__VERSUS__Node1&Cycling	ZFAND6	3.6512e-113	0.799846	0.447	0.146	7.81321e-109
Node2__VERSUS__Node1&Cycling	MBNL2	4.11836e-113	1.80375	0.211	0.035	8.81287e-109
Node2__VERSUS__Node1&Cycling	OCIAD1	4.2827e-113	0.591953	0.493	0.17	9.16454e-109
Node2__VERSUS__Node1&Cycling	IDH1	7.92981e-113	1.02674	0.259	0.054	1.6969e-108
Node2__VERSUS__Node1&Cycling	PPP1R15B	8.46083e-113	1.01389	0.294	0.07	1.81053e-108
Node2__VERSUS__Node1&Cycling	RNF213	8.8535e-113	1.28677	0.225	0.04	1.89456e-108
Node2__VERSUS__Node1&Cycling	DHRS7	9.95764e-113	0.989132	0.301	0.073	2.13084e-108
Node2__VERSUS__Node1&Cycling	NFAT5	1.59559e-112	1.51013	0.205	0.033	3.4144e-108
Node2__VERSUS__Node1&Cycling	CHMP1B	1.94793e-112	0.832313	0.409	0.125	4.16838e-108
Node2__VERSUS__Node1&Cycling	BAG1	7.3672e-112	0.793665	0.427	0.135	1.57651e-107
Node2__VERSUS__Node1&Cycling	GNAQ	9.86699e-112	0.929313	0.304	0.073	2.11144e-107
Node2__VERSUS__Node1&Cycling	SPPL2A	1.8939e-111	0.840014	0.429	0.136	4.05275e-107
Node2__VERSUS__Node1&Cycling	LAMP1	1.93003e-111	0.685391	0.391	0.115	4.13007e-107
Node2__VERSUS__Node1&Cycling	RPL13	1.94317e-111	0.687088	0.957	0.894	4.15819e-107
Node2__VERSUS__Node1&Cycling	CLTB	2.65894e-111	0.784639	0.443	0.145	5.68987e-107
Node2__VERSUS__Node1&Cycling	FKBP2	1.53347e-110	0.600182	0.464	0.154	3.28147e-106
Node2__VERSUS__Node1&Cycling	RAB25	2.39921e-110	0.807081	0.344	0.094	5.13407e-106
Node2__VERSUS__Node1&Cycling	KLHDC2	9.56986e-110	1.7322	0.23	0.044	2.04785e-105
Node2__VERSUS__Node1&Cycling	PLEKHF2	1.17069e-109	0.899821	0.358	0.101	2.50515e-105
Node2__VERSUS__Node1&Cycling	ZMYM6NB	1.23753e-109	1.8341	0.202	0.033	2.64818e-105
Node2__VERSUS__Node1&Cycling	ATP2B1	1.43154e-109	0.614619	0.527	0.189	3.06335e-105
Node2__VERSUS__Node1&Cycling	ARHGAP5	1.47071e-109	0.843242	0.3	0.073	3.14717e-105
Node2__VERSUS__Node1&Cycling	OSBPL9	1.68315e-109	0.732182	0.389	0.116	3.60178e-105
Node2__VERSUS__Node1&Cycling	EEF1A1	5.72152e-109	0.663129	0.58	0.22	1.22435e-104
Node2__VERSUS__Node1&Cycling	ARGLU1	6.61001e-109	0.709893	0.478	0.165	1.41448e-104
Node2__VERSUS__Node1&Cycling	MIA3	8.44212e-109	1.0251	0.298	0.074	1.80653e-104
Node2__VERSUS__Node1&Cycling	SRRM2	1.10904e-108	0.769439	0.669	0.275	2.37324e-104
Node2__VERSUS__Node1&Cycling	RNF149	1.89078e-108	0.988081	0.284	0.067	4.04607e-104
Node2__VERSUS__Node1&Cycling	TRIM24	2.75508e-108	1.01612	0.344	0.096	5.89559e-104
Node2__VERSUS__Node1&Cycling	LLGL2	4.20348e-108	0.663614	0.429	0.138	8.99503e-104
Node2__VERSUS__Node1&Cycling	HOOK2	8.00655e-108	1.31426	0.307	0.079	1.71332e-103
Node2__VERSUS__Node1&Cycling	ADAM9	9.23792e-108	0.931531	0.262	0.057	1.97682e-103
Node2__VERSUS__Node1&Cycling	ESYT2	1.12507e-107	1.1394	0.248	0.052	2.40753e-103
Node2__VERSUS__Node1&Cycling	PDCD6	5.86553e-107	0.684712	0.504	0.177	1.25516e-102
Node2__VERSUS__Node1&Cycling	HIST2H2BE	1.11202e-106	1.36036	0.23	0.045	2.37961e-102
Node2__VERSUS__Node1&Cycling	FBP1	1.28677e-106	0.939487	0.504	0.184	2.75356e-102
Node2__VERSUS__Node1&Cycling	PNN	1.4874e-106	0.65735	0.68	0.284	3.18288e-102
Node2__VERSUS__Node1&Cycling	TRAM1	3.55453e-106	0.705088	0.405	0.127	7.60634e-102
Node2__VERSUS__Node1&Cycling	ACAP2	4.60345e-106	0.535822	0.452	0.152	9.85093e-102
Node2__VERSUS__Node1&Cycling	PHPT1	6.02836e-106	0.699244	0.461	0.157	1.29001e-101
Node2__VERSUS__Node1&Cycling	MARK3	1.26561e-105	0.715602	0.368	0.108	2.70828e-101
Node2__VERSUS__Node1&Cycling	CIRBP	1.4227e-105	0.657055	0.456	0.155	3.04443e-101
Node2__VERSUS__Node1&Cycling	TCF25	1.72346e-105	0.59785	0.634	0.253	3.68804e-101
Node2__VERSUS__Node1&Cycling	LUC7L	2.54611e-105	0.852032	0.387	0.118	5.44842e-101
Node2__VERSUS__Node1&Cycling	TMEM66	5.89224e-105	0.683452	0.407	0.128	1.26088e-100
Node2__VERSUS__Node1&Cycling	NPTN	7.55319e-105	0.919671	0.379	0.116	1.61631e-100
Node2__VERSUS__Node1&Cycling	TXNRD1	7.86409e-105	0.893733	0.444	0.152	1.68284e-100
Node2__VERSUS__Node1&Cycling	DDX39B	1.13064e-104	1.36221	0.236	0.049	2.41945e-100
Node2__VERSUS__Node1&Cycling	CHD6	1.42443e-104	0.60154	0.425	0.139	3.04813e-100
Node2__VERSUS__Node1&Cycling	WDR60	1.82232e-104	0.988804	0.291	0.072	3.89959e-100
Node2__VERSUS__Node1&Cycling	ASAH1	1.85071e-104	0.561455	0.479	0.166	3.96033e-100
Node2__VERSUS__Node1&Cycling	B4GALT4	1.98934e-104	1.35855	0.225	0.044	4.25698e-100
Node2__VERSUS__Node1&Cycling	DNAJB1	2.78185e-104	0.82589	0.275	0.064	5.95287e-100
Node2__VERSUS__Node1&Cycling	CAPN1	2.97588e-104	0.958998	0.234	0.047	6.36808e-100
Node2__VERSUS__Node1&Cycling	WDR26	3.7735e-104	1.12469	0.273	0.064	8.07491e-100
Node2__VERSUS__Node1&Cycling	ZFAND5	4.64287e-104	0.806246	0.328	0.09	9.93528e-100
Node2__VERSUS__Node1&Cycling	HLA-B	1.01476e-103	1.22282	0.27	0.064	2.17149e-99
Node2__VERSUS__Node1&Cycling	LXN	1.27726e-103	1.64481	0.276	0.068	2.73321e-99
Node2__VERSUS__Node1&Cycling	TMED4	4.53329e-103	0.737621	0.401	0.127	9.70079e-99
Node2__VERSUS__Node1&Cycling	ITSN2	4.60791e-103	0.825122	0.308	0.081	9.86047e-99
Node2__VERSUS__Node1&Cycling	TAX1BP1	1.68629e-102	0.49124	0.545	0.205	3.60849e-98
Node2__VERSUS__Node1&Cycling	IER2	1.8625e-102	0.772015	0.488	0.175	3.98557e-98
Node2__VERSUS__Node1&Cycling	RNF13	9.16291e-102	0.972997	0.29	0.073	1.96077e-97
Node2__VERSUS__Node1&Cycling	GOLPH3	1.42704e-101	0.733794	0.345	0.1	3.05373e-97
Node2__VERSUS__Node1&Cycling	XRN2	2.15322e-101	0.520424	0.502	0.18	4.60768e-97
Node2__VERSUS__Node1&Cycling	CLINT1	3.5502e-101	0.562918	0.457	0.158	7.59708e-97
Node2__VERSUS__Node1&Cycling	SEC31A	3.76499e-101	0.602587	0.429	0.142	8.0567e-97
Node2__VERSUS__Node1&Cycling	REEP5	4.00536e-101	0.673195	0.624	0.251	8.57107e-97
Node2__VERSUS__Node1&Cycling	SYF2	4.39278e-101	0.65236	0.398	0.127	9.40011e-97
Node2__VERSUS__Node1&Cycling	INPP4B	4.4537e-101	0.923368	0.341	0.1	9.53047e-97
Node2__VERSUS__Node1&Cycling	MARCH7	5.45483e-101	0.526374	0.398	0.126	1.16728e-96
Node2__VERSUS__Node1&Cycling	CSNK1A1	5.54259e-101	0.486426	0.508	0.185	1.18606e-96
Node2__VERSUS__Node1&Cycling	IQGAP1	6.04121e-101	0.514846	0.56	0.215	1.29276e-96
Node2__VERSUS__Node1&Cycling	LAMC1	1.29449e-100	1.48194	0.208	0.039	2.77009e-96
Node2__VERSUS__Node1&Cycling	TAOK3	4.09702e-100	1.19261	0.304	0.081	8.76722e-96
Node2__VERSUS__Node1&Cycling	COPB1	5.13483e-100	0.554596	0.463	0.163	1.0988e-95
Node2__VERSUS__Node1&Cycling	EIF4B	9.33238e-100	0.521974	0.522	0.193	1.99704e-95
Node2__VERSUS__Node1&Cycling	SBDS	1.53235e-99	0.648862	0.416	0.138	3.27907e-95
Node2__VERSUS__Node1&Cycling	JUN	2.97911e-99	0.928013	0.648	0.29	6.375e-95
Node2__VERSUS__Node1&Cycling	RNF130	4.70004e-99	0.759474	0.319	0.089	1.00576e-94
Node2__VERSUS__Node1&Cycling	ACSL3	6.9032e-99	0.814796	0.387	0.123	1.47722e-94
Node2__VERSUS__Node1&Cycling	STK3	1.49925e-98	0.633005	0.359	0.108	3.20826e-94
Node2__VERSUS__Node1&Cycling	CIR1	1.56791e-98	0.84005	0.301	0.08	3.35516e-94
Node2__VERSUS__Node1&Cycling	AHSA2	2.07158e-98	1.4271	0.219	0.044	4.43297e-94
Node2__VERSUS__Node1&Cycling	EIF3E	2.16595e-98	0.611614	0.503	0.186	4.63492e-94
Node2__VERSUS__Node1&Cycling	CHD2	2.69763e-98	0.532167	0.496	0.181	5.77265e-94
Node2__VERSUS__Node1&Cycling	MT-TT	3.7252e-98	1.26588	0.253	0.059	7.97157e-94
Node2__VERSUS__Node1&Cycling	EFCAB14	6.67722e-98	0.590663	0.338	0.098	1.42886e-93
Node2__VERSUS__Node1&Cycling	ANXA4	1.07993e-97	0.723517	0.353	0.106	2.31094e-93
Node2__VERSUS__Node1&Cycling	BAZ2B	2.66866e-97	0.864011	0.249	0.057	5.71067e-93
Node2__VERSUS__Node1&Cycling	SUN1	4.26809e-97	1.0702	0.262	0.063	9.13329e-93
Node2__VERSUS__Node1&Cycling	GLG1	5.39585e-97	0.801014	0.36	0.111	1.15466e-92
Node2__VERSUS__Node1&Cycling	MT-ND2	8.91132e-97	0.816248	0.855	0.49	1.90693e-92
Node2__VERSUS__Node1&Cycling	GALNT1	1.18491e-96	0.47102	0.407	0.135	2.53559e-92
Node2__VERSUS__Node1&Cycling	TMEM30A	2.7766e-96	0.753529	0.389	0.127	5.94164e-92
Node2__VERSUS__Node1&Cycling	CRIP2	4.17089e-96	0.612047	0.362	0.112	8.92528e-92
Node2__VERSUS__Node1&Cycling	SERINC1	4.99602e-96	0.70897	0.274	0.069	1.0691e-91
Node2__VERSUS__Node1&Cycling	LDLR	5.53475e-96	1.00339	0.249	0.058	1.18438e-91
Node2__VERSUS__Node1&Cycling	CNIH1	6.27233e-96	0.58707	0.394	0.128	1.34222e-91
Node2__VERSUS__Node1&Cycling	VSIG10	9.50029e-96	1.12	0.208	0.04	2.03297e-91
Node2__VERSUS__Node1&Cycling	ITGB1	2.5055e-95	0.51312	0.486	0.18	5.36152e-91
Node2__VERSUS__Node1&Cycling	SPG7	2.59196e-95	0.946349	0.259	0.062	5.54654e-91
Node2__VERSUS__Node1&Cycling	IGBP1	6.64114e-95	1.03959	0.278	0.073	1.42114e-90
Node2__VERSUS__Node1&Cycling	YTHDC1	9.12391e-95	0.454318	0.473	0.174	1.95243e-90
Node2__VERSUS__Node1&Cycling	CAMLG	9.57801e-95	0.569739	0.367	0.116	2.0496e-90
Node2__VERSUS__Node1&Cycling	ZFP36	1.03019e-94	1.013	0.273	0.07	2.2045e-90
Node2__VERSUS__Node1&Cycling	TGIF1	1.29164e-94	0.710485	0.284	0.075	2.76399e-90
Node2__VERSUS__Node1&Cycling	N4BP3	1.98898e-94	1.06936	0.211	0.042	4.25622e-90
Node2__VERSUS__Node1&Cycling	CHURC1	2.72187e-94	0.64834	0.377	0.122	5.82453e-90
Node2__VERSUS__Node1&Cycling	BRWD1	2.85792e-94	0.379921	0.511	0.194	6.11566e-90
Node2__VERSUS__Node1&Cycling	OGT	3.0437e-94	0.924993	0.2	0.038	6.51321e-90
Node2__VERSUS__Node1&Cycling	LTA4H	3.47159e-94	0.895631	0.286	0.077	7.42886e-90
Node2__VERSUS__Node1&Cycling	S100A14	4.06333e-94	0.915539	0.782	0.423	8.69511e-90
Node2__VERSUS__Node1&Cycling	UBE2H	4.37152e-94	0.818923	0.246	0.057	9.35462e-90
Node2__VERSUS__Node1&Cycling	GGNBP2	4.64408e-94	0.611259	0.355	0.111	9.93787e-90
Node2__VERSUS__Node1&Cycling	TMEM179B	9.97042e-94	0.861742	0.324	0.096	2.13357e-89
Node2__VERSUS__Node1&Cycling	USP8	1.24563e-93	0.420091	0.618	0.255	2.66553e-89
Node2__VERSUS__Node1&Cycling	WWC3	1.56561e-93	0.915687	0.209	0.042	3.35025e-89
Node2__VERSUS__Node1&Cycling	MARCH6	1.92936e-93	0.7272	0.342	0.104	4.12864e-89
Node2__VERSUS__Node1&Cycling	FAM49B	5.6003e-93	0.583691	0.343	0.103	1.19841e-88
Node2__VERSUS__Node1&Cycling	MGEA5	6.90501e-93	0.530997	0.443	0.158	1.4776e-88
Node2__VERSUS__Node1&Cycling	GGN	1.64087e-92	1.81267	0.26	0.067	3.51129e-88
Node2__VERSUS__Node1&Cycling	TPT1	3.84072e-92	0.576262	0.929	0.782	8.21875e-88
Node2__VERSUS__Node1&Cycling	EIF3L	5.29045e-92	0.669338	0.362	0.115	1.1321e-87
Node2__VERSUS__Node1&Cycling	RP11-622K12.1	5.39958e-92	0.710688	0.349	0.109	1.15546e-87
Node2__VERSUS__Node1&Cycling	UBXN1	5.63688e-92	0.42117	0.448	0.16	1.20624e-87
Node2__VERSUS__Node1&Cycling	STX4	1.49204e-91	0.74217	0.294	0.082	3.19281e-87
Node2__VERSUS__Node1&Cycling	VPS28	1.67391e-91	0.687603	0.398	0.135	3.58199e-87
Node2__VERSUS__Node1&Cycling	ABHD11	2.98656e-91	0.709326	0.329	0.099	6.39094e-87
Node2__VERSUS__Node1&Cycling	SCPEP1	3.05842e-91	1.2768	0.219	0.047	6.54472e-87
Node2__VERSUS__Node1&Cycling	MT-RNR1	4.12996e-91	0.816151	0.819	0.449	8.8377e-87
Node2__VERSUS__Node1&Cycling	PDXDC2P	8.56481e-91	1.31602	0.22	0.049	1.83278e-86
Node2__VERSUS__Node1&Cycling	LEPROT	9.76055e-91	0.657639	0.342	0.106	2.08866e-86
Node2__VERSUS__Node1&Cycling	NR2F2	1.47141e-90	0.606345	0.439	0.156	3.14867e-86
Node2__VERSUS__Node1&Cycling	ZNF83	1.81691e-90	1.17582	0.244	0.059	3.888e-86
Node2__VERSUS__Node1&Cycling	GABARAPL2	2.1005e-90	0.59133	0.583	0.238	4.49485e-86
Node2__VERSUS__Node1&Cycling	IFT20	2.24687e-90	0.940172	0.259	0.065	4.80807e-86
Node2__VERSUS__Node1&Cycling	HEXIM1	2.66362e-90	1.00852	0.229	0.052	5.69989e-86
Node2__VERSUS__Node1&Cycling	TAF7	3.29972e-90	0.39749	0.546	0.216	7.06108e-86
Node2__VERSUS__Node1&Cycling	BNIP3L	4.43343e-90	0.656599	0.281	0.076	9.48709e-86
Node2__VERSUS__Node1&Cycling	HECTD1	5.40256e-90	0.621258	0.338	0.105	1.15609e-85
Node2__VERSUS__Node1&Cycling	C10orf118	5.40342e-90	0.458268	0.302	0.085	1.15628e-85
Node2__VERSUS__Node1&Cycling	TUSC3	6.04283e-90	0.763435	0.302	0.087	1.29311e-85
Node2__VERSUS__Node1&Cycling	PNKD	6.62142e-90	0.48618	0.393	0.132	1.41692e-85
Node2__VERSUS__Node1&Cycling	DSCAM-AS1	7.92677e-90	-1.31028	0.472	0.697	1.69625e-85
Node2__VERSUS__Node1&Cycling	CAMK2N1	8.96743e-90	0.363842	0.435	0.156	1.91894e-85
Node2__VERSUS__Node1&Cycling	TMEM159	9.01411e-90	0.959179	0.273	0.072	1.92893e-85
Node2__VERSUS__Node1&Cycling	GADD45B	1.07236e-89	0.711412	0.334	0.103	2.29475e-85
Node2__VERSUS__Node1&Cycling	UQCRC2	2.06399e-89	0.51541	0.385	0.129	4.41674e-85
Node2__VERSUS__Node1&Cycling	UBR5	2.10266e-89	0.624441	0.405	0.14	4.49948e-85
Node2__VERSUS__Node1&Cycling	RP11-349A22.5	2.55995e-89	0.9923	0.252	0.063	5.47803e-85
Node2__VERSUS__Node1&Cycling	NFE2L2	2.71221e-89	0.745216	0.293	0.083	5.80385e-85
Node2__VERSUS__Node1&Cycling	TMEM50A	2.75201e-89	0.503702	0.434	0.156	5.88902e-85
Node2__VERSUS__Node1&Cycling	RPL10A	4.54374e-89	0.740504	0.708	0.342	9.72316e-85
Node2__VERSUS__Node1&Cycling	CREBBP	6.44498e-89	0.672314	0.31	0.092	1.37916e-84
Node2__VERSUS__Node1&Cycling	HADHB	7.45869e-89	0.582531	0.329	0.1	1.59608e-84
Node2__VERSUS__Node1&Cycling	TEAD1	9.26456e-89	0.454011	0.224	0.049	1.98252e-84
Node2__VERSUS__Node1&Cycling	ARHGAP12	9.56014e-89	0.800179	0.242	0.059	2.04577e-84
Node2__VERSUS__Node1&Cycling	PDLIM5	9.80706e-89	0.955461	0.225	0.051	2.09861e-84
Node2__VERSUS__Node1&Cycling	DNAJA2	1.3879e-88	0.441465	0.405	0.139	2.96996e-84
Node2__VERSUS__Node1&Cycling	GSN	1.78479e-88	0.951659	0.2	0.04	3.81928e-84
Node2__VERSUS__Node1&Cycling	CIB1	2.63744e-88	0.521413	0.425	0.151	5.64385e-84
Node2__VERSUS__Node1&Cycling	ADSS	3.42399e-88	0.949285	0.259	0.067	7.327e-84
Node2__VERSUS__Node1&Cycling	DYNC1H1	6.52842e-88	0.77156	0.319	0.096	1.39702e-83
Node2__VERSUS__Node1&Cycling	EAPP	6.83542e-88	1.04935	0.281	0.078	1.46271e-83
Node2__VERSUS__Node1&Cycling	SNHG7	9.08446e-88	0.58991	0.287	0.08	1.94398e-83
Node2__VERSUS__Node1&Cycling	SERINC3	1.10421e-87	0.414028	0.425	0.153	2.3629e-83
Node2__VERSUS__Node1&Cycling	LASP1	1.76311e-87	0.761576	0.269	0.072	3.77288e-83
Node2__VERSUS__Node1&Cycling	XPC	2.56961e-87	0.607908	0.384	0.132	5.49872e-83
Node2__VERSUS__Node1&Cycling	TGOLN2	3.72232e-87	0.442365	0.386	0.132	7.9654e-83
Node2__VERSUS__Node1&Cycling	CUX1	3.91205e-87	0.406645	0.376	0.126	8.3714e-83
Node2__VERSUS__Node1&Cycling	TMF1	4.00778e-87	0.455104	0.366	0.12	8.57625e-83
Node2__VERSUS__Node1&Cycling	ANAPC16	4.52482e-87	0.483782	0.43	0.155	9.68267e-83
Node2__VERSUS__Node1&Cycling	CD9	5.06496e-87	0.568252	0.624	0.267	1.08385e-82
Node2__VERSUS__Node1&Cycling	MPG	5.11495e-87	0.737126	0.356	0.116	1.09455e-82
Node2__VERSUS__Node1&Cycling	ATP6V0E1	5.56018e-87	0.47291	0.581	0.237	1.18982e-82
Node2__VERSUS__Node1&Cycling	RAB5A	6.01296e-87	0.540326	0.377	0.126	1.28671e-82
Node2__VERSUS__Node1&Cycling	FAF2	8.51473e-87	0.438918	0.342	0.108	1.82207e-82
Node2__VERSUS__Node1&Cycling	BRD8	1.65508e-86	0.507489	0.283	0.078	3.5417e-82
Node2__VERSUS__Node1&Cycling	LRP10	2.01381e-86	0.853981	0.248	0.063	4.30935e-82
Node2__VERSUS__Node1&Cycling	SCP2	3.83706e-86	0.570104	0.39	0.135	8.21094e-82
Node2__VERSUS__Node1&Cycling	MYO9A	3.93744e-86	1.12863	0.212	0.047	8.42573e-82
Node2__VERSUS__Node1&Cycling	CRBN	4.63966e-86	0.811511	0.269	0.073	9.92841e-82
Node2__VERSUS__Node1&Cycling	USP34	5.96661e-86	0.592372	0.349	0.114	1.2768e-81
Node2__VERSUS__Node1&Cycling	RAB11FIP1	6.15172e-86	0.79754	0.257	0.067	1.31641e-81
Node2__VERSUS__Node1&Cycling	SQSTM1	7.05945e-86	0.418042	0.473	0.18	1.51065e-81
Node2__VERSUS__Node1&Cycling	GINM1	1.11334e-85	0.368215	0.375	0.127	2.38244e-81
Node2__VERSUS__Node1&Cycling	RNF7	1.62538e-85	0.503589	0.495	0.192	3.47816e-81
Node2__VERSUS__Node1&Cycling	SYTL2	1.8714e-85	0.770037	0.516	0.212	4.00462e-81
Node2__VERSUS__Node1&Cycling	C1orf63	2.0167e-85	1.08489	0.253	0.066	4.31555e-81
Node2__VERSUS__Node1&Cycling	PHIP	2.29872e-85	0.302055	0.366	0.122	4.91904e-81
Node2__VERSUS__Node1&Cycling	RPL34	3.30726e-85	0.765437	0.837	0.569	7.07721e-81
Node2__VERSUS__Node1&Cycling	CHKA	3.69439e-85	0.811297	0.217	0.049	7.90563e-81
Node2__VERSUS__Node1&Cycling	MAN2A1	3.72306e-85	0.821006	0.252	0.065	7.96698e-81
Node2__VERSUS__Node1&Cycling	CSTB	4.3078e-85	0.885363	0.711	0.353	9.21827e-81
Node2__VERSUS__Node1&Cycling	NQO1	4.37652e-85	0.90103	0.793	0.466	9.36531e-81
Node2__VERSUS__Node1&Cycling	QKI	4.91117e-85	0.661	0.219	0.05	1.05094e-80
Node2__VERSUS__Node1&Cycling	WIPI2	4.95149e-85	0.769368	0.267	0.072	1.05957e-80
Node2__VERSUS__Node1&Cycling	TOMM7	5.89097e-85	0.456294	0.552	0.227	1.26061e-80
Node2__VERSUS__Node1&Cycling	ZNHIT1	7.72683e-85	0.416243	0.388	0.134	1.65346e-80
Node2__VERSUS__Node1&Cycling	MT-ND4	7.73643e-85	0.659747	0.944	0.745	1.65552e-80
Node2__VERSUS__Node1&Cycling	UACA	8.92037e-85	0.637747	0.247	0.064	1.90887e-80
Node2__VERSUS__Node1&Cycling	TFRC	1.06846e-84	0.915364	0.426	0.16	2.2864e-80
Node2__VERSUS__Node1&Cycling	EPS8	1.0889e-84	0.567192	0.267	0.073	2.33013e-80
Node2__VERSUS__Node1&Cycling	SDF2	1.1393e-84	0.927713	0.258	0.068	2.43798e-80
Node2__VERSUS__Node1&Cycling	PTRHD1	1.48485e-84	0.795132	0.269	0.074	3.17743e-80
Node2__VERSUS__Node1&Cycling	RAB9A	1.94076e-84	0.916213	0.251	0.066	4.15303e-80
Node2__VERSUS__Node1&Cycling	OFD1	3.1035e-84	0.906111	0.267	0.073	6.64118e-80
Node2__VERSUS__Node1&Cycling	DST	3.43461e-84	0.403723	0.364	0.122	7.34972e-80
Node2__VERSUS__Node1&Cycling	MYO6	3.78561e-84	0.463054	0.429	0.158	8.10082e-80
Node2__VERSUS__Node1&Cycling	KMT2A	3.87997e-84	0.445808	0.444	0.165	8.30275e-80
Node2__VERSUS__Node1&Cycling	MIF	4.47518e-84	0.614778	0.297	0.086	9.57643e-80
Node2__VERSUS__Node1&Cycling	TOX4	4.76576e-84	0.754179	0.307	0.094	1.01982e-79
Node2__VERSUS__Node1&Cycling	ZFAS1	9.53108e-84	0.652084	0.684	0.32	2.03956e-79
Node2__VERSUS__Node1&Cycling	EIF2AK1	9.55113e-84	0.426085	0.548	0.223	2.04385e-79
Node2__VERSUS__Node1&Cycling	ABCC5	1.57362e-83	1.37449	0.27	0.077	3.36738e-79
Node2__VERSUS__Node1&Cycling	TOMM20	1.691e-83	0.270816	0.463	0.174	3.61857e-79
Node2__VERSUS__Node1&Cycling	ZNF706	1.82173e-83	0.491822	0.463	0.178	3.89833e-79
Node2__VERSUS__Node1&Cycling	WWC2	1.85202e-83	0.887091	0.213	0.049	3.96314e-79
Node2__VERSUS__Node1&Cycling	JMJD1C	2.36051e-83	1.00689	0.245	0.064	5.05125e-79
Node2__VERSUS__Node1&Cycling	ZKSCAN1	2.36776e-83	0.512359	0.318	0.099	5.06677e-79
Node2__VERSUS__Node1&Cycling	TMX1	3.15681e-83	0.444416	0.349	0.115	6.75526e-79
Node2__VERSUS__Node1&Cycling	CUTA	3.43865e-83	0.545758	0.484	0.187	7.35836e-79
Node2__VERSUS__Node1&Cycling	IK	4.65097e-83	0.431368	0.409	0.148	9.95261e-79
Node2__VERSUS__Node1&Cycling	TMEM208	8.80375e-83	0.646439	0.338	0.111	1.88392e-78
Node2__VERSUS__Node1&Cycling	SYPL1	1.03183e-82	0.628796	0.315	0.099	2.20801e-78
Node2__VERSUS__Node1&Cycling	ASH1L	1.27798e-82	0.265975	0.435	0.16	2.73475e-78
Node2__VERSUS__Node1&Cycling	CAT	1.3891e-82	1.06864	0.24	0.062	2.97254e-78
Node2__VERSUS__Node1&Cycling	TRIP12	1.91939e-82	0.475882	0.311	0.095	4.1073e-78
Node2__VERSUS__Node1&Cycling	ATP8B1	3.02925e-82	0.83316	0.244	0.064	6.48229e-78
Node2__VERSUS__Node1&Cycling	CHCHD7	3.16331e-82	0.650643	0.267	0.074	6.76916e-78
Node2__VERSUS__Node1&Cycling	HEATR6	3.19551e-82	0.509618	0.475	0.187	6.83808e-78
Node2__VERSUS__Node1&Cycling	ATRAID	3.47298e-82	0.396767	0.443	0.166	7.43184e-78
Node2__VERSUS__Node1&Cycling	EIF3G	3.50589e-82	0.551233	0.366	0.126	7.50225e-78
Node2__VERSUS__Node1&Cycling	MBTPS1	3.63542e-82	0.410825	0.449	0.17	7.77943e-78
Node2__VERSUS__Node1&Cycling	NTAN1	4.3924e-82	0.894001	0.221	0.053	9.39929e-78
Node2__VERSUS__Node1&Cycling	TRIM33	4.45338e-82	0.48435	0.616	0.269	9.52978e-78
Node2__VERSUS__Node1&Cycling	TPR	5.66311e-82	0.235458	0.56	0.229	1.21185e-77
Node2__VERSUS__Node1&Cycling	MFSD1	7.0361e-82	0.989023	0.247	0.065	1.50565e-77
Node2__VERSUS__Node1&Cycling	SPAG9	1.32638e-81	0.569213	0.344	0.114	2.83833e-77
Node2__VERSUS__Node1&Cycling	TSPAN31	1.35478e-81	1.07473	0.233	0.059	2.8991e-77
Node2__VERSUS__Node1&Cycling	WDR83OS	1.49558e-81	0.49772	0.545	0.225	3.20039e-77
Node2__VERSUS__Node1&Cycling	PDCD4	1.58045e-81	0.358447	0.302	0.091	3.38201e-77
Node2__VERSUS__Node1&Cycling	ARID4A	2.18297e-81	0.482457	0.273	0.077	4.67133e-77
Node2__VERSUS__Node1&Cycling	CTNNA1	4.12816e-81	0.347819	0.524	0.213	8.83385e-77
Node2__VERSUS__Node1&Cycling	SLU7	4.95782e-81	0.813357	0.292	0.088	1.06092e-76
Node2__VERSUS__Node1&Cycling	RPS20	5.17574e-81	0.698045	0.831	0.501	1.10756e-76
Node2__VERSUS__Node1&Cycling	PIK3R3	5.92038e-81	0.789296	0.278	0.081	1.2669e-76
Node2__VERSUS__Node1&Cycling	TMEM147	6.49829e-81	0.443836	0.419	0.154	1.39057e-76
Node2__VERSUS__Node1&Cycling	HADHA	9.2757e-81	0.400028	0.563	0.236	1.98491e-76
Node2__VERSUS__Node1&Cycling	REXO2	1.20898e-80	0.785997	0.251	0.068	2.58709e-76
Node2__VERSUS__Node1&Cycling	ZC3H14	1.53465e-80	0.489321	0.353	0.12	3.28401e-76
Node2__VERSUS__Node1&Cycling	SRI	1.55607e-80	0.72468	0.298	0.093	3.32983e-76
Node2__VERSUS__Node1&Cycling	CPNE1	1.64174e-80	0.480326	0.297	0.089	3.51316e-76
Node2__VERSUS__Node1&Cycling	ECH1	2.48566e-80	0.479272	0.409	0.15	5.31907e-76
Node2__VERSUS__Node1&Cycling	PICALM	2.82093e-80	0.54193	0.268	0.075	6.03651e-76
Node2__VERSUS__Node1&Cycling	MFF	3.6579e-80	0.551236	0.277	0.08	7.82754e-76
Node2__VERSUS__Node1&Cycling	WASL	4.14246e-80	0.870353	0.252	0.069	8.86446e-76
Node2__VERSUS__Node1&Cycling	RPS25	4.15816e-80	0.706288	0.813	0.479	8.89804e-76
Node2__VERSUS__Node1&Cycling	CEP95	4.88522e-80	0.721747	0.32	0.104	1.04539e-75
Node2__VERSUS__Node1&Cycling	SEP15	5.58601e-80	0.364472	0.379	0.133	1.19535e-75
Node2__VERSUS__Node1&Cycling	SUV420H1	8.40227e-80	0.452032	0.384	0.137	1.798e-75
Node2__VERSUS__Node1&Cycling	PXN	1.09097e-79	0.913293	0.211	0.05	2.33457e-75
Node2__VERSUS__Node1&Cycling	CDIPT	1.53276e-79	0.503129	0.274	0.08	3.27995e-75
Node2__VERSUS__Node1&Cycling	C11orf31	1.54388e-79	0.596232	0.375	0.133	3.30374e-75
Node2__VERSUS__Node1&Cycling	RPSA	1.72404e-79	0.369001	0.395	0.142	3.68927e-75
Node2__VERSUS__Node1&Cycling	RAB4A	3.25542e-79	1.13986	0.2	0.045	6.96627e-75
Node2__VERSUS__Node1&Cycling	STAT1	3.66725e-79	0.841908	0.304	0.096	7.84755e-75
Node2__VERSUS__Node1&Cycling	EPRS	5.04085e-79	0.378418	0.402	0.146	1.07869e-74
Node2__VERSUS__Node1&Cycling	DSP	5.14319e-79	0.404748	0.628	0.283	1.10059e-74
Node2__VERSUS__Node1&Cycling	PHLDA2	5.75698e-79	0.712718	0.481	0.199	1.23194e-74
Node2__VERSUS__Node1&Cycling	TMEM205	5.96931e-79	0.684743	0.417	0.158	1.27737e-74
Node2__VERSUS__Node1&Cycling	NDUFA10	1.58005e-78	0.309338	0.447	0.173	3.38116e-74
Node2__VERSUS__Node1&Cycling	CST3	2.83914e-78	0.601589	0.589	0.258	6.07548e-74
Node2__VERSUS__Node1&Cycling	JAK1	2.94799e-78	0.441349	0.491	0.199	6.3084e-74
Node2__VERSUS__Node1&Cycling	SEC11A	3.26323e-78	0.380087	0.569	0.241	6.98299e-74
Node2__VERSUS__Node1&Cycling	ADAM10	3.29066e-78	0.726145	0.224	0.057	7.04168e-74
Node2__VERSUS__Node1&Cycling	NPDC1	3.81211e-78	0.348018	0.439	0.167	8.15754e-74
Node2__VERSUS__Node1&Cycling	FNBP4	4.45235e-78	0.524275	0.381	0.137	9.52757e-74
Node2__VERSUS__Node1&Cycling	APEX1	5.00832e-78	0.225374	0.507	0.204	1.07173e-73
Node2__VERSUS__Node1&Cycling	TMEM123	1.17223e-77	0.332358	0.335	0.112	2.50845e-73
Node2__VERSUS__Node1&Cycling	UBXN4	1.25662e-77	0.398659	0.588	0.252	2.68905e-73
Node2__VERSUS__Node1&Cycling	GCC2	1.34127e-77	0.529648	0.288	0.088	2.87019e-73
Node2__VERSUS__Node1&Cycling	PTPLB	1.4035e-77	0.387107	0.389	0.14	3.00335e-73
Node2__VERSUS__Node1&Cycling	EMC4	1.43049e-77	0.336266	0.375	0.133	3.06111e-73
Node2__VERSUS__Node1&Cycling	SCAND1	1.93464e-77	0.377869	0.43	0.164	4.13994e-73
Node2__VERSUS__Node1&Cycling	ATOX1	2.00845e-77	0.377431	0.45	0.176	4.29788e-73
Node2__VERSUS__Node1&Cycling	GNB2L1	2.0809e-77	0.663987	0.87	0.655	4.45292e-73
Node2__VERSUS__Node1&Cycling	EIF3H	2.33796e-77	0.426159	0.602	0.267	5.00299e-73
Node2__VERSUS__Node1&Cycling	SEZ6L2	2.70476e-77	0.672909	0.28	0.085	5.78791e-73
Node2__VERSUS__Node1&Cycling	NT5C2	3.01296e-77	0.692457	0.21	0.05	6.44744e-73
Node2__VERSUS__Node1&Cycling	TRPM7	3.23105e-77	0.305416	0.379	0.137	6.91412e-73
Node2__VERSUS__Node1&Cycling	ANKRD12	4.17829e-77	0.273132	0.395	0.144	8.94113e-73
Node2__VERSUS__Node1&Cycling	DHX38	5.56806e-77	0.757616	0.304	0.097	1.19151e-72
Node2__VERSUS__Node1&Cycling	GLB1	5.58461e-77	0.81597	0.259	0.075	1.19505e-72
Node2__VERSUS__Node1&Cycling	ATP5G2	6.48319e-77	0.480696	0.667	0.309	1.38734e-72
Node2__VERSUS__Node1&Cycling	MLPH	7.25725e-77	0.70933	0.372	0.134	1.55298e-72
Node2__VERSUS__Node1&Cycling	ARID5B	8.37531e-77	0.770191	0.241	0.065	1.79223e-72
Node2__VERSUS__Node1&Cycling	VIMP	8.74893e-77	0.235266	0.427	0.16	1.87218e-72
Node2__VERSUS__Node1&Cycling	TPM1	1.12886e-76	0.43587	0.531	0.225	2.41565e-72
Node2__VERSUS__Node1&Cycling	PIK3R1	1.14441e-76	0.433928	0.453	0.177	2.44892e-72
Node2__VERSUS__Node1&Cycling	HM13	1.68829e-76	0.263929	0.385	0.139	3.61277e-72
Node2__VERSUS__Node1&Cycling	SPATS2L	2.19019e-76	0.99263	0.219	0.055	4.68678e-72
Node2__VERSUS__Node1&Cycling	ESRP2	2.25289e-76	0.937844	0.2	0.046	4.82095e-72
Node2__VERSUS__Node1&Cycling	SMIM15	2.63285e-76	0.392689	0.361	0.127	5.63404e-72
Node2__VERSUS__Node1&Cycling	TMEM134	2.85728e-76	0.735769	0.257	0.074	6.11428e-72
Node2__VERSUS__Node1&Cycling	ENOSF1	3.13572e-76	0.480622	0.364	0.129	6.71012e-72
Node2__VERSUS__Node1&Cycling	CSNK1D	3.65316e-76	0.6669	0.279	0.084	7.81741e-72
Node2__VERSUS__Node1&Cycling	DAAM1	6.06191e-76	0.392668	0.3	0.095	1.29719e-71
Node2__VERSUS__Node1&Cycling	SDHA	7.93269e-76	0.717661	0.326	0.111	1.69752e-71
Node2__VERSUS__Node1&Cycling	TMEM18	9.55455e-76	0.419132	0.323	0.106	2.04458e-71
Node2__VERSUS__Node1&Cycling	RBM5	1.45501e-75	0.451477	0.28	0.085	3.11358e-71
Node2__VERSUS__Node1&Cycling	VGLL4	1.55939e-75	0.846125	0.24	0.066	3.33694e-71
Node2__VERSUS__Node1&Cycling	GPR160	1.59633e-75	0.639296	0.297	0.095	3.41598e-71
Node2__VERSUS__Node1&Cycling	TERF2IP	2.1161e-75	0.394558	0.489	0.2	4.52825e-71
Node2__VERSUS__Node1&Cycling	SLC12A2	2.30029e-75	0.793076	0.256	0.074	4.9224e-71
Node2__VERSUS__Node1&Cycling	UBE2B	2.37826e-75	0.452234	0.39	0.144	5.08923e-71
Node2__VERSUS__Node1&Cycling	KLHL36	2.39586e-75	0.599262	0.224	0.058	5.12689e-71
Node2__VERSUS__Node1&Cycling	GAN	2.74537e-75	0.425333	0.237	0.064	5.87481e-71
Node2__VERSUS__Node1&Cycling	TMEM43	3.05921e-75	0.56458	0.264	0.078	6.54641e-71
Node2__VERSUS__Node1&Cycling	ELF2	4.38321e-75	0.698936	0.22	0.056	9.37963e-71
Node2__VERSUS__Node1&Cycling	TALDO1	4.48923e-75	0.305241	0.396	0.148	9.60651e-71
Node2__VERSUS__Node1&Cycling	TAPBP	5.45794e-75	0.539508	0.22	0.056	1.16795e-70
Node2__VERSUS__Node1&Cycling	SEPT2	7.5055e-75	0.316075	0.558	0.241	1.6061e-70
Node2__VERSUS__Node1&Cycling	BFAR	7.52576e-75	0.620296	0.264	0.078	1.61044e-70
Node2__VERSUS__Node1&Cycling	SH3BP5	9.68478e-75	0.333754	0.398	0.149	2.07245e-70
Node2__VERSUS__Node1&Cycling	SETD5	1.4605e-74	0.273916	0.423	0.163	3.12532e-70
Node2__VERSUS__Node1&Cycling	LMO4	1.46286e-74	0.940722	0.206	0.05	3.13038e-70
Node2__VERSUS__Node1&Cycling	LAMTOR3	1.82982e-74	0.549521	0.213	0.053	3.91563e-70
Node2__VERSUS__Node1&Cycling	DNAJC15	2.05821e-74	0.384493	0.37	0.134	4.40437e-70
Node2__VERSUS__Node1&Cycling	SETD5-AS1	2.11389e-74	0.816173	0.266	0.079	4.52351e-70
Node2__VERSUS__Node1&Cycling	MGST1	3.44109e-74	0.859637	0.707	0.393	7.36358e-70
Node2__VERSUS__Node1&Cycling	VAMP3	3.59076e-74	0.789715	0.213	0.054	7.68387e-70
Node2__VERSUS__Node1&Cycling	ZC3H11A	5.2381e-74	0.354972	0.341	0.117	1.1209e-69
Node2__VERSUS__Node1&Cycling	EBPL	5.24499e-74	0.373409	0.313	0.103	1.12238e-69
Node2__VERSUS__Node1&Cycling	AKAP13	6.92927e-74	0.942332	0.201	0.049	1.48279e-69
Node2__VERSUS__Node1&Cycling	TMED3	7.51992e-74	0.270329	0.431	0.167	1.60919e-69
Node2__VERSUS__Node1&Cycling	EIF1	1.21996e-73	0.582942	0.696	0.344	2.61059e-69
Node2__VERSUS__Node1&Cycling	COMMD6	1.34826e-73	0.290169	0.395	0.147	2.88515e-69
Node2__VERSUS__Node1&Cycling	ABI2	1.54706e-73	0.431839	0.29	0.091	3.31054e-69
Node2__VERSUS__Node1&Cycling	GPBP1	1.76423e-73	0.169741	0.397	0.149	3.77527e-69
Node2__VERSUS__Node1&Cycling	ZFHX3	2.58266e-73	0.639076	0.234	0.064	5.52664e-69
Node2__VERSUS__Node1&Cycling	ARL8B	2.79984e-73	0.477985	0.349	0.124	5.99138e-69
Node2__VERSUS__Node1&Cycling	EIF3K	3.0836e-73	0.347151	0.509	0.215	6.59859e-69
Node2__VERSUS__Node1&Cycling	NUDT9	3.32527e-73	0.77867	0.241	0.068	7.11574e-69
Node2__VERSUS__Node1&Cycling	FAM210B	4.49652e-73	0.567553	0.269	0.082	9.6221e-69
Node2__VERSUS__Node1&Cycling	STK38	5.99703e-73	0.682659	0.214	0.054	1.28331e-68
Node2__VERSUS__Node1&Cycling	MED13	6.02556e-73	0.283593	0.418	0.16	1.28941e-68
Node2__VERSUS__Node1&Cycling	LUC7L3	6.28527e-73	0.413696	0.615	0.276	1.34498e-68
Node2__VERSUS__Node1&Cycling	UBE4A	6.44139e-73	0.527755	0.247	0.07	1.37839e-68
Node2__VERSUS__Node1&Cycling	CREG1	8.57459e-73	0.375155	0.31	0.102	1.83488e-68
Node2__VERSUS__Node1&Cycling	ATP6V1D	8.94286e-73	0.933009	0.271	0.084	1.91368e-68
Node2__VERSUS__Node1&Cycling	SUCLG1	9.12065e-73	0.42299	0.436	0.175	1.95173e-68
Node2__VERSUS__Node1&Cycling	EIF3F	1.69551e-72	0.685059	0.21	0.053	3.62822e-68
Node2__VERSUS__Node1&Cycling	SPTLC2	1.72837e-72	0.597197	0.248	0.071	3.69855e-68
Node2__VERSUS__Node1&Cycling	SNHG8	1.79952e-72	0.381131	0.416	0.161	3.8508e-68
Node2__VERSUS__Node1&Cycling	ZFC3H1	1.87988e-72	0.795255	0.242	0.069	4.02276e-68
Node2__VERSUS__Node1&Cycling	PRRC1	1.892e-72	0.779265	0.242	0.069	4.04869e-68
Node2__VERSUS__Node1&Cycling	ATP5H	2.29455e-72	0.379243	0.589	0.262	4.91011e-68
Node2__VERSUS__Node1&Cycling	DDX42	2.31857e-72	0.300901	0.468	0.19	4.9615e-68
Node2__VERSUS__Node1&Cycling	CCDC90B	2.35717e-72	0.585418	0.29	0.093	5.04411e-68
Node2__VERSUS__Node1&Cycling	C4orf3	2.85922e-72	0.379384	0.449	0.18	6.11845e-68
Node2__VERSUS__Node1&Cycling	TRIP11	2.93106e-72	0.26954	0.304	0.099	6.27217e-68
Node2__VERSUS__Node1&Cycling	BMPR2	3.34996e-72	0.536867	0.226	0.061	7.16857e-68
Node2__VERSUS__Node1&Cycling	SUPT5H	3.80788e-72	0.0649598	0.368	0.134	8.14847e-68
Node2__VERSUS__Node1&Cycling	TTC3	4.2103e-72	0.315488	0.627	0.286	9.00963e-68
Node2__VERSUS__Node1&Cycling	ATF4	4.30939e-72	0.216525	0.431	0.167	9.22165e-68
Node2__VERSUS__Node1&Cycling	SON	5.05767e-72	0.395007	0.581	0.26	1.08229e-67
Node2__VERSUS__Node1&Cycling	ZRANB2	5.28403e-72	0.156341	0.43	0.169	1.13073e-67
Node2__VERSUS__Node1&Cycling	IRF2BP2	6.02468e-72	0.589183	0.27	0.083	1.28922e-67
Node2__VERSUS__Node1&Cycling	NKTR	7.16759e-72	0.577458	0.289	0.093	1.53379e-67
Node2__VERSUS__Node1&Cycling	SERP1	7.75417e-72	0.482011	0.64	0.299	1.65931e-67
Node2__VERSUS__Node1&Cycling	ARHGEF12	1.11221e-71	0.41413	0.29	0.093	2.38002e-67
Node2__VERSUS__Node1&Cycling	BAMBI	1.23821e-71	0.853861	0.357	0.134	2.64964e-67
Node2__VERSUS__Node1&Cycling	MEF2A	1.91779e-71	1.00427	0.214	0.056	4.10387e-67
Node2__VERSUS__Node1&Cycling	PPIC	2.10427e-71	0.399669	0.399	0.153	4.50293e-67
Node2__VERSUS__Node1&Cycling	SORT1	2.15151e-71	0.477651	0.283	0.089	4.60401e-67
Node2__VERSUS__Node1&Cycling	FEZ2	2.27965e-71	0.39794	0.298	0.099	4.87823e-67
Node2__VERSUS__Node1&Cycling	ERP44	2.3612e-71	0.664672	0.237	0.067	5.05274e-67
Node2__VERSUS__Node1&Cycling	MAN1A2	3.30754e-71	0.315326	0.603	0.274	7.0778e-67
Node2__VERSUS__Node1&Cycling	TNKS2	4.14531e-71	0.723507	0.242	0.07	8.87055e-67
Node2__VERSUS__Node1&Cycling	NEMF	4.4202e-71	0.381349	0.324	0.112	9.45879e-67
Node2__VERSUS__Node1&Cycling	COX5B	4.45196e-71	0.534348	0.668	0.318	9.52676e-67
Node2__VERSUS__Node1&Cycling	IDI1	4.63249e-71	0.241145	0.485	0.201	9.91306e-67
Node2__VERSUS__Node1&Cycling	MMADHC	5.27073e-71	0.306557	0.408	0.158	1.12788e-66
Node2__VERSUS__Node1&Cycling	AFF4	6.72822e-71	0.290026	0.271	0.083	1.43977e-66
Node2__VERSUS__Node1&Cycling	PSMA6	7.43616e-71	0.277548	0.474	0.196	1.59126e-66
Node2__VERSUS__Node1&Cycling	HIF1A	8.47431e-71	0.50275	0.304	0.101	1.81342e-66
Node2__VERSUS__Node1&Cycling	DYNLT1	9.90929e-71	0.378496	0.455	0.184	2.12049e-66
Node2__VERSUS__Node1&Cycling	TFG	1.41515e-70	0.245692	0.347	0.124	3.02828e-66
Node2__VERSUS__Node1&Cycling	CHD8	1.79564e-70	0.425935	0.281	0.089	3.84248e-66
Node2__VERSUS__Node1&Cycling	ZMYND8	1.83382e-70	0.382904	0.669	0.311	3.92418e-66
Node2__VERSUS__Node1&Cycling	KRT10	2.30003e-70	0.35022	0.378	0.143	4.92183e-66
Node2__VERSUS__Node1&Cycling	GIGYF2	3.85387e-70	0.235439	0.327	0.114	8.2469e-66
Node2__VERSUS__Node1&Cycling	IFITM3	5.53641e-70	0.643161	0.361	0.135	1.18474e-65
Node2__VERSUS__Node1&Cycling	RBM33	5.81957e-70	0.698085	0.204	0.052	1.24533e-65
Node2__VERSUS__Node1&Cycling	LINC00657	6.06009e-70	0.238363	0.374	0.141	1.2968e-65
Node2__VERSUS__Node1&Cycling	NMD3	6.37081e-70	0.757394	0.384	0.151	1.36329e-65
Node2__VERSUS__Node1&Cycling	DDOST	6.71006e-70	0.209867	0.412	0.16	1.43589e-65
Node2__VERSUS__Node1&Cycling	METTL23	7.68051e-70	0.944014	0.202	0.052	1.64355e-65
Node2__VERSUS__Node1&Cycling	DAD1	8.04742e-70	0.400412	0.406	0.157	1.72207e-65
Node2__VERSUS__Node1&Cycling	COL4A3BP	1.18213e-69	0.641542	0.246	0.072	2.52964e-65
Node2__VERSUS__Node1&Cycling	MPHOSPH8	1.33612e-69	0.282318	0.395	0.153	2.85916e-65
Node2__VERSUS__Node1&Cycling	CALCOCO2	1.47641e-69	0.375925	0.351	0.128	3.15938e-65
Node2__VERSUS__Node1&Cycling	CERS2	1.50306e-69	0.444833	0.362	0.135	3.21641e-65
Node2__VERSUS__Node1&Cycling	COQ10B	1.88902e-69	0.724355	0.216	0.058	4.04232e-65
Node2__VERSUS__Node1&Cycling	NDUFB5	1.90006e-69	0.2866	0.394	0.151	4.06595e-65
Node2__VERSUS__Node1&Cycling	TMCO1	1.97626e-69	0.219479	0.402	0.154	4.229e-65
Node2__VERSUS__Node1&Cycling	BUD31	2.12433e-69	0.260787	0.428	0.17	4.54585e-65
Node2__VERSUS__Node1&Cycling	PDXDC1	2.27842e-69	0.162719	0.359	0.131	4.87559e-65
Node2__VERSUS__Node1&Cycling	REV1	3.04282e-69	0.876458	0.223	0.062	6.51133e-65
Node2__VERSUS__Node1&Cycling	RP11-220I1.1	3.74338e-69	0.530579	0.217	0.059	8.01047e-65
Node2__VERSUS__Node1&Cycling	ZCCHC9	3.84601e-69	0.509673	0.24	0.07	8.23008e-65
Node2__VERSUS__Node1&Cycling	PGLS	4.90647e-69	0.514557	0.226	0.063	1.04994e-64
Node2__VERSUS__Node1&Cycling	ARID4B	5.61799e-69	0.405397	0.291	0.095	1.20219e-64
Node2__VERSUS__Node1&Cycling	CHMP5	5.69586e-69	0.519202	0.298	0.1	1.21886e-64
Node2__VERSUS__Node1&Cycling	TAB2	6.06517e-69	0.365418	0.214	0.057	1.29789e-64
Node2__VERSUS__Node1&Cycling	PCBD1	6.49223e-69	0.593361	0.286	0.094	1.38927e-64
Node2__VERSUS__Node1&Cycling	USP10	7.24702e-69	0.255236	0.51	0.216	1.55079e-64
Node2__VERSUS__Node1&Cycling	G3BP1	8.6863e-69	0.133225	0.384	0.146	1.85878e-64
Node2__VERSUS__Node1&Cycling	DIP2A	9.17204e-69	0.690063	0.231	0.066	1.96273e-64
Node2__VERSUS__Node1&Cycling	TIMMDC1	9.33123e-69	0.228735	0.42	0.166	1.99679e-64
Node2__VERSUS__Node1&Cycling	CHD9	9.62734e-69	0.531238	0.215	0.058	2.06015e-64
Node2__VERSUS__Node1&Cycling	CASC4	1.15126e-68	0.396811	0.263	0.081	2.46359e-64
Node2__VERSUS__Node1&Cycling	CHD3	1.16073e-68	0.342257	0.334	0.12	2.48386e-64
Node2__VERSUS__Node1&Cycling	RNF181	1.16144e-68	0.289766	0.405	0.158	2.48537e-64
Node2__VERSUS__Node1&Cycling	PDE8A	1.60054e-68	0.958143	0.201	0.052	3.42501e-64
Node2__VERSUS__Node1&Cycling	RBM22	1.62622e-68	0.465974	0.266	0.084	3.47994e-64
Node2__VERSUS__Node1&Cycling	ACBD3	1.84058e-68	0.31081	0.285	0.092	3.93865e-64
Node2__VERSUS__Node1&Cycling	PJA2	1.91913e-68	0.453053	0.259	0.079	4.10674e-64
Node2__VERSUS__Node1&Cycling	ATXN10	2.0224e-68	0.410468	0.283	0.092	4.32773e-64
Node2__VERSUS__Node1&Cycling	NDFIP1	2.09938e-68	0.382203	0.283	0.092	4.49247e-64
Node2__VERSUS__Node1&Cycling	NFYB	2.16661e-68	0.345533	0.281	0.091	4.63632e-64
Node2__VERSUS__Node1&Cycling	EPC1	2.40474e-68	0.698661	0.219	0.06	5.14589e-64
Node2__VERSUS__Node1&Cycling	TANK	2.84729e-68	0.520514	0.248	0.074	6.09292e-64
Node2__VERSUS__Node1&Cycling	APMAP	2.86903e-68	0.312491	0.384	0.147	6.13943e-64
Node2__VERSUS__Node1&Cycling	UROS	3.35058e-68	0.849082	0.225	0.064	7.16991e-64
Node2__VERSUS__Node1&Cycling	PDLIM1	3.74871e-68	0.963773	0.218	0.06	8.02187e-64
Node2__VERSUS__Node1&Cycling	HDLBP	3.82843e-68	0.352817	0.574	0.261	8.19247e-64
Node2__VERSUS__Node1&Cycling	CLNS1A	4.17059e-68	0.227478	0.372	0.14	8.92465e-64
Node2__VERSUS__Node1&Cycling	UTRN	5.19112e-68	1.10189	0.208	0.055	1.11085e-63
Node2__VERSUS__Node1&Cycling	ARF4	6.03691e-68	0.303039	0.297	0.1	1.29184e-63
Node2__VERSUS__Node1&Cycling	IQCE	6.1925e-68	0.705072	0.232	0.067	1.32513e-63
Node2__VERSUS__Node1&Cycling	SLC39A7	6.55602e-68	0.361262	0.378	0.145	1.40292e-63
Node2__VERSUS__Node1&Cycling	ERLEC1	7.79038e-68	0.31146	0.385	0.149	1.66706e-63
Node2__VERSUS__Node1&Cycling	RDX	1.57431e-67	0.502393	0.261	0.081	3.36887e-63
Node2__VERSUS__Node1&Cycling	SENP6	1.62334e-67	0.310064	0.376	0.144	3.47379e-63
Node2__VERSUS__Node1&Cycling	ZMYM2	1.93263e-67	0.24919	0.287	0.095	4.13564e-63
Node2__VERSUS__Node1&Cycling	SNX3	2.63996e-67	0.152593	0.372	0.14	5.64925e-63
Node2__VERSUS__Node1&Cycling	NCKAP1	2.96648e-67	0.499283	0.259	0.08	6.34797e-63
Node2__VERSUS__Node1&Cycling	CCNK	3.21097e-67	0.274255	0.277	0.09	6.87115e-63
Node2__VERSUS__Node1&Cycling	DLD	3.34582e-67	0.537455	0.224	0.063	7.15972e-63
Node2__VERSUS__Node1&Cycling	RAB11A	4.89859e-67	0.259891	0.366	0.139	1.04825e-62
Node2__VERSUS__Node1&Cycling	C5orf24	5.84312e-67	0.698048	0.277	0.091	1.25037e-62
Node2__VERSUS__Node1&Cycling	KDELR2	6.22819e-67	0.307299	0.613	0.28	1.33277e-62
Node2__VERSUS__Node1&Cycling	RPS8	8.02243e-67	0.591299	0.925	0.814	1.71672e-62
Node2__VERSUS__Node1&Cycling	ORMDL1	9.1632e-67	0.474406	0.282	0.094	1.96083e-62
Node2__VERSUS__Node1&Cycling	PTTG1IP	1.16399e-66	0.355755	0.584	0.266	2.49082e-62
Node2__VERSUS__Node1&Cycling	EIF4A3	1.2694e-66	0.366682	0.372	0.142	2.71638e-62
Node2__VERSUS__Node1&Cycling	NUMA1	1.35743e-66	0.6067	0.291	0.098	2.90475e-62
Node2__VERSUS__Node1&Cycling	SCARB2	1.41697e-66	0.226237	0.402	0.158	3.03218e-62
Node2__VERSUS__Node1&Cycling	NEBL	1.58973e-66	0.600529	0.297	0.102	3.40187e-62
Node2__VERSUS__Node1&Cycling	EZR	1.59275e-66	0.279082	0.606	0.274	3.40834e-62
Node2__VERSUS__Node1&Cycling	TM9SF3	1.68903e-66	0.178104	0.451	0.185	3.61435e-62
Node2__VERSUS__Node1&Cycling	ILF3-AS1	2.52936e-66	0.93461	0.202	0.054	5.41258e-62
Node2__VERSUS__Node1&Cycling	SNHG5	2.67466e-66	0.335081	0.486	0.209	5.72351e-62
Node2__VERSUS__Node1&Cycling	VCL	3.20018e-66	0.687032	0.201	0.053	6.84806e-62
Node2__VERSUS__Node1&Cycling	COPB2	3.56604e-66	0.204776	0.455	0.188	7.63097e-62
Node2__VERSUS__Node1&Cycling	SEC62	3.84938e-66	0.110813	0.533	0.233	8.23728e-62
Node2__VERSUS__Node1&Cycling	RNMT	3.95837e-66	0.664327	0.249	0.077	8.47051e-62
Node2__VERSUS__Node1&Cycling	VPS4B	4.30811e-66	0.475293	0.269	0.087	9.21893e-62
Node2__VERSUS__Node1&Cycling	CNIH4	4.88099e-66	0.241406	0.354	0.133	1.04448e-61
Node2__VERSUS__Node1&Cycling	BZW2	5.26541e-66	0.259033	0.377	0.145	1.12674e-61
Node2__VERSUS__Node1&Cycling	ARL1	5.67911e-66	0.216704	0.368	0.14	1.21527e-61
Node2__VERSUS__Node1&Cycling	HEBP2	5.69332e-66	0.228989	0.399	0.158	1.21831e-61
Node2__VERSUS__Node1&Cycling	RSBN1	6.05806e-66	0.529055	0.284	0.096	1.29637e-61
Node2__VERSUS__Node1&Cycling	RAC1	6.50599e-66	0.414932	0.641	0.311	1.39222e-61
Node2__VERSUS__Node1&Cycling	PAPOLA	7.50219e-66	0.305105	0.599	0.274	1.60539e-61
Node2__VERSUS__Node1&Cycling	ATP6V1G1	7.58204e-66	0.352964	0.621	0.283	1.62248e-61
Node2__VERSUS__Node1&Cycling	PMPCB	7.64811e-66	0.531354	0.236	0.071	1.63662e-61
Node2__VERSUS__Node1&Cycling	MAP4K5	1.06575e-65	0.668816	0.218	0.062	2.2806e-61
Node2__VERSUS__Node1&Cycling	METTL9	1.0721e-65	0.264959	0.379	0.147	2.29419e-61
Node2__VERSUS__Node1&Cycling	RBM47	1.07798e-65	0.261047	0.267	0.085	2.30677e-61
Node2__VERSUS__Node1&Cycling	CEP350	1.11302e-65	0.209529	0.34	0.125	2.38176e-61
Node2__VERSUS__Node1&Cycling	RMND5B	1.44036e-65	0.590332	0.23	0.067	3.08224e-61
Node2__VERSUS__Node1&Cycling	BZW1	1.55901e-65	0.374552	0.394	0.156	3.33612e-61
Node2__VERSUS__Node1&Cycling	SNX14	1.80435e-65	0.702858	0.247	0.077	3.86113e-61
Node2__VERSUS__Node1&Cycling	SELENBP1	2.50364e-65	0.966994	0.248	0.079	5.35753e-61
Node2__VERSUS__Node1&Cycling	TATDN1	2.5309e-65	0.129718	0.385	0.15	5.41586e-61
Node2__VERSUS__Node1&Cycling	EMC3	2.60036e-65	0.117354	0.411	0.164	5.56451e-61
Node2__VERSUS__Node1&Cycling	DRAM1	3.73156e-65	0.987868	0.234	0.07	7.98517e-61
Node2__VERSUS__Node1&Cycling	WDR59	3.87548e-65	0.971187	0.201	0.054	8.29315e-61
Node2__VERSUS__Node1&Cycling	KIAA1429	4.54515e-65	0.499811	0.262	0.084	9.72617e-61
Node2__VERSUS__Node1&Cycling	HILPDA	5.17847e-65	1.17759	0.207	0.057	1.10814e-60
Node2__VERSUS__Node1&Cycling	SCAMP2	5.42429e-65	0.347554	0.252	0.078	1.16074e-60
Node2__VERSUS__Node1&Cycling	SUMO2	5.68298e-65	0.224605	0.376	0.145	1.2161e-60
Node2__VERSUS__Node1&Cycling	EEA1	6.35014e-65	0.187149	0.324	0.116	1.35887e-60
Node2__VERSUS__Node1&Cycling	TBC1D5	6.79945e-65	0.209707	0.259	0.081	1.45502e-60
Node2__VERSUS__Node1&Cycling	RPL23A	8.25837e-65	0.497582	0.627	0.308	1.76721e-60
Node2__VERSUS__Node1&Cycling	SPTSSB	8.27177e-65	1.25106	0.546	0.319	1.77008e-60
Node2__VERSUS__Node1&Cycling	NIPBL	9.48451e-65	0.133103	0.396	0.157	2.02959e-60
Node2__VERSUS__Node1&Cycling	RPL30	1.04614e-64	0.4861	0.933	0.848	2.23865e-60
Node2__VERSUS__Node1&Cycling	SEL1L	1.27628e-64	0.859728	0.226	0.067	2.73112e-60
Node2__VERSUS__Node1&Cycling	TM9SF2	1.29477e-64	0.533946	0.299	0.105	2.77068e-60
Node2__VERSUS__Node1&Cycling	SEPT7	1.43678e-64	0.259549	0.576	0.265	3.07456e-60
Node2__VERSUS__Node1&Cycling	AIG1	1.48302e-64	0.623591	0.247	0.077	3.17351e-60
Node2__VERSUS__Node1&Cycling	RMDN1	1.71713e-64	0.24912	0.381	0.149	3.67448e-60
Node2__VERSUS__Node1&Cycling	ETF1	1.97649e-64	0.13404	0.4	0.159	4.2295e-60
Node2__VERSUS__Node1&Cycling	ACTR3	2.89968e-64	0.177505	0.357	0.136	6.20502e-60
Node2__VERSUS__Node1&Cycling	INSIG1	3.33785e-64	0.23965	0.362	0.138	7.14266e-60
Node2__VERSUS__Node1&Cycling	WASF2	3.66768e-64	0.373912	0.254	0.08	7.84847e-60
Node2__VERSUS__Node1&Cycling	LAPTM4A	3.99972e-64	0.304367	0.531	0.234	8.55901e-60
Node2__VERSUS__Node1&Cycling	ATP5E	4.85595e-64	-0.738933	0.843	0.811	1.03913e-59
Node2__VERSUS__Node1&Cycling	KMT2C	5.04888e-64	0.27622	0.304	0.107	1.08041e-59
Node2__VERSUS__Node1&Cycling	ICA1	5.33983e-64	0.724012	0.253	0.08	1.14267e-59
Node2__VERSUS__Node1&Cycling	SELT	6.18526e-64	0.333367	0.293	0.101	1.32358e-59
Node2__VERSUS__Node1&Cycling	ACIN1	6.24595e-64	0.0469272	0.447	0.186	1.33657e-59
Node2__VERSUS__Node1&Cycling	HSD17B4	1.24218e-63	0.322207	0.267	0.088	2.65813e-59
Node2__VERSUS__Node1&Cycling	SRSF6	1.32514e-63	0.227416	0.359	0.137	2.83566e-59
Node2__VERSUS__Node1&Cycling	ANKLE2	1.47525e-63	0.661154	0.257	0.083	3.15689e-59
Node2__VERSUS__Node1&Cycling	PFDN5	1.54526e-63	0.254785	0.584	0.269	3.30671e-59
Node2__VERSUS__Node1&Cycling	GABPB1-AS1	1.66226e-63	0.281512	0.257	0.082	3.55707e-59
Node2__VERSUS__Node1&Cycling	ARPC5	2.04981e-63	0.333786	0.636	0.304	4.38638e-59
Node2__VERSUS__Node1&Cycling	PPP1R12A	2.68422e-63	0.205594	0.379	0.149	5.74396e-59
Node2__VERSUS__Node1&Cycling	RARS	2.71544e-63	0.218956	0.356	0.137	5.81077e-59
Node2__VERSUS__Node1&Cycling	WDR73	3.47844e-63	0.78127	0.231	0.07	7.44352e-59
Node2__VERSUS__Node1&Cycling	BOD1L1	3.96194e-63	0.448924	0.244	0.076	8.47815e-59
Node2__VERSUS__Node1&Cycling	PCF11	4.66484e-63	0.328275	0.258	0.084	9.98229e-59
Node2__VERSUS__Node1&Cycling	LINC00493	4.67084e-63	0.14506	0.454	0.19	9.99513e-59
Node2__VERSUS__Node1&Cycling	ATF1	5.31388e-63	0.392316	0.232	0.07	1.13712e-58
Node2__VERSUS__Node1&Cycling	ATXN7	5.49436e-63	0.534885	0.256	0.082	1.17574e-58
Node2__VERSUS__Node1&Cycling	RBL2	5.57996e-63	0.796477	0.249	0.08	1.19406e-58
Node2__VERSUS__Node1&Cycling	MBD4	6.8584e-63	0.347237	0.354	0.137	1.46763e-58
Node2__VERSUS__Node1&Cycling	PPP1R2	7.08813e-63	0.148909	0.431	0.18	1.51679e-58
Node2__VERSUS__Node1&Cycling	MALAT1	7.67063e-63	0.657276	0.999	0.997	1.64144e-58
Node2__VERSUS__Node1&Cycling	GDE1	8.0391e-63	0.289029	0.265	0.087	1.72029e-58
Node2__VERSUS__Node1&Cycling	NAA20	9.50643e-63	0.118705	0.443	0.184	2.03428e-58
Node2__VERSUS__Node1&Cycling	NOB1	1.0243e-62	0.267522	0.307	0.11	2.19189e-58
Node2__VERSUS__Node1&Cycling	CHMP4B	1.04681e-62	0.111354	0.452	0.191	2.24006e-58
Node2__VERSUS__Node1&Cycling	NDUFS4	1.08852e-62	0.485991	0.305	0.111	2.32932e-58
Node2__VERSUS__Node1&Cycling	SYCP2	1.14006e-62	1.31119	0.254	0.085	2.4396e-58
Node2__VERSUS__Node1&Cycling	DAP	1.18993e-62	0.097783	0.355	0.135	2.54633e-58
Node2__VERSUS__Node1&Cycling	ARPC2	1.22366e-62	0.482564	0.696	0.351	2.61852e-58
Node2__VERSUS__Node1&Cycling	RAB10	1.23974e-62	0.181454	0.498	0.217	2.65292e-58
Node2__VERSUS__Node1&Cycling	CHMP2B	1.31929e-62	0.0503659	0.419	0.172	2.82315e-58
Node2__VERSUS__Node1&Cycling	OCIAD2	1.45999e-62	0.273314	0.315	0.116	3.12424e-58
Node2__VERSUS__Node1&Cycling	GLYR1	1.50152e-62	0.2781	0.347	0.131	3.2131e-58
Node2__VERSUS__Node1&Cycling	PAPSS1	1.56164e-62	0.512063	0.23	0.069	3.34175e-58
Node2__VERSUS__Node1&Cycling	IREB2	1.77092e-62	0.431219	0.23	0.069	3.78959e-58
Node2__VERSUS__Node1&Cycling	PGRMC2	2.3773e-62	0.364945	0.345	0.131	5.08717e-58
Node2__VERSUS__Node1&Cycling	RPS13	3.17005e-62	0.602399	0.817	0.536	6.78359e-58
Node2__VERSUS__Node1&Cycling	USP48	3.22523e-62	0.186823	0.307	0.11	6.90167e-58
Node2__VERSUS__Node1&Cycling	TXNL1	3.62676e-62	0.306314	0.325	0.12	7.76091e-58
Node2__VERSUS__Node1&Cycling	BROX	3.88243e-62	0.421273	0.25	0.079	8.30802e-58
Node2__VERSUS__Node1&Cycling	COMMD2	4.36133e-62	0.393737	0.256	0.083	9.33281e-58
Node2__VERSUS__Node1&Cycling	HSPA5	4.61781e-62	0.598204	0.713	0.387	9.88166e-58
Node2__VERSUS__Node1&Cycling	CMTM6	6.7384e-62	0.167723	0.309	0.111	1.44195e-57
Node2__VERSUS__Node1&Cycling	RBM6	8.08301e-62	0.621387	0.237	0.074	1.72968e-57
Node2__VERSUS__Node1&Cycling	FBXO9	1.01941e-61	0.346642	0.324	0.121	2.18144e-57
Node2__VERSUS__Node1&Cycling	TRA2A	1.26011e-61	0.356005	0.268	0.09	2.69651e-57
Node2__VERSUS__Node1&Cycling	HSBP1L1	1.41754e-61	0.490499	0.204	0.057	3.03339e-57
Node2__VERSUS__Node1&Cycling	AP1M2	1.47877e-61	0.257597	0.35	0.135	3.16442e-57
Node2__VERSUS__Node1&Cycling	PRMT2	1.82639e-61	0.0179665	0.381	0.151	3.90828e-57
Node2__VERSUS__Node1&Cycling	NAGK	1.84984e-61	0.69815	0.207	0.059	3.95848e-57
Node2__VERSUS__Node1&Cycling	SRPK2	1.91471e-61	0.312776	0.272	0.092	4.09728e-57
Node2__VERSUS__Node1&Cycling	SCRN1	2.49676e-61	0.434084	0.276	0.094	5.34282e-57
Node2__VERSUS__Node1&Cycling	SRSF11	2.60244e-61	0.188815	0.493	0.217	5.56897e-57
Node2__VERSUS__Node1&Cycling	CAPZA2	3.46908e-61	0.305946	0.31	0.113	7.42349e-57
Node2__VERSUS__Node1&Cycling	TSG101	3.50617e-61	0.388959	0.277	0.095	7.50285e-57
Node2__VERSUS__Node1&Cycling	BAZ2A	4.50357e-61	0.539446	0.218	0.064	9.63718e-57
Node2__VERSUS__Node1&Cycling	MTIF3	5.27667e-61	0.199328	0.287	0.1	1.12916e-56
Node2__VERSUS__Node1&Cycling	ZNF292	5.44455e-61	0.38191	0.209	0.059	1.16508e-56
Node2__VERSUS__Node1&Cycling	SAR1B	6.22639e-61	0.439635	0.267	0.09	1.33238e-56
Node2__VERSUS__Node1&Cycling	CTSA	1.04409e-60	0.400403	0.389	0.159	2.23425e-56
Node2__VERSUS__Node1&Cycling	GOLGA5	1.08639e-60	0.555344	0.222	0.067	2.32476e-56
Node2__VERSUS__Node1&Cycling	EIF2A	1.26113e-60	0.154717	0.312	0.114	2.69869e-56
Node2__VERSUS__Node1&Cycling	POLR1D	1.33888e-60	0.181442	0.378	0.151	2.86506e-56
Node2__VERSUS__Node1&Cycling	NDUFA8	1.37235e-60	0.550382	0.291	0.104	2.9367e-56
Node2__VERSUS__Node1&Cycling	RAB14	1.39582e-60	0.149789	0.378	0.151	2.98691e-56
Node2__VERSUS__Node1&Cycling	PSMG2	1.48576e-60	0.294047	0.341	0.131	3.17937e-56
Node2__VERSUS__Node1&Cycling	RGL2	1.55404e-60	0.869547	0.201	0.057	3.32548e-56
Node2__VERSUS__Node1&Cycling	GOLGA3	1.87051e-60	0.38899	0.248	0.08	4.00271e-56
Node2__VERSUS__Node1&Cycling	XRN1	1.97715e-60	0.82453	0.211	0.062	4.23091e-56
Node2__VERSUS__Node1&Cycling	PPA1	2.64037e-60	0.145417	0.47	0.203	5.65012e-56
Node2__VERSUS__Node1&Cycling	KCNQ1OT1	2.82127e-60	0.216513	0.222	0.066	6.03724e-56
Node2__VERSUS__Node1&Cycling	SMAD5	3.46971e-60	0.288824	0.23	0.071	7.42484e-56
Node2__VERSUS__Node1&Cycling	PPIG	3.83327e-60	0.13927	0.481	0.211	8.20282e-56
Node2__VERSUS__Node1&Cycling	ADAR	4.52139e-60	0.0653778	0.334	0.127	9.67531e-56
Node2__VERSUS__Node1&Cycling	CLIP1	5.2266e-60	0.353902	0.27	0.092	1.11844e-55
Node2__VERSUS__Node1&Cycling	TRIQK	6.80339e-60	0.415569	0.229	0.07	1.45586e-55
Node2__VERSUS__Node1&Cycling	OS9	7.03946e-60	0.253967	0.423	0.179	1.50637e-55
Node2__VERSUS__Node1&Cycling	RB1CC1	9.1734e-60	0.188977	0.27	0.093	1.96302e-55
Node2__VERSUS__Node1&Cycling	ZNF33A	9.66177e-60	0.599548	0.235	0.075	2.06752e-55
Node2__VERSUS__Node1&Cycling	SPEN	1.19789e-59	0.404216	0.29	0.104	2.56336e-55
Node2__VERSUS__Node1&Cycling	DCBLD2	1.29378e-59	0.332784	0.214	0.064	2.76857e-55
Node2__VERSUS__Node1&Cycling	SNW1	1.355e-59	0.252541	0.315	0.117	2.89957e-55
Node2__VERSUS__Node1&Cycling	SPCS1	1.45367e-59	0.164636	0.431	0.183	3.11071e-55
Node2__VERSUS__Node1&Cycling	MRFAP1L1	1.6185e-59	0.104672	0.378	0.152	3.46344e-55
Node2__VERSUS__Node1&Cycling	TUFM	1.64833e-59	0.155746	0.431	0.181	3.52726e-55
Node2__VERSUS__Node1&Cycling	EDEM3	1.66349e-59	0.707912	0.203	0.058	3.55971e-55
Node2__VERSUS__Node1&Cycling	SRP54	1.70745e-59	0.161687	0.321	0.121	3.65376e-55
Node2__VERSUS__Node1&Cycling	PPM1D	1.73946e-59	0.0770221	0.386	0.156	3.72227e-55
Node2__VERSUS__Node1&Cycling	BRK1	1.85413e-59	0.302949	0.606	0.284	3.96765e-55
Node2__VERSUS__Node1&Cycling	TNRC6A	2.10426e-59	0.324217	0.26	0.088	4.5029e-55
Node2__VERSUS__Node1&Cycling	MRPL32	2.1479e-59	0.563886	0.252	0.084	4.59628e-55
Node2__VERSUS__Node1&Cycling	DARS	2.3184e-59	0.262641	0.321	0.121	4.96114e-55
Node2__VERSUS__Node1&Cycling	CLTA	2.75839e-59	0.0789995	0.44	0.189	5.90269e-55
Node2__VERSUS__Node1&Cycling	EIF3D	3.02096e-59	0.23548	0.358	0.142	6.46456e-55
Node2__VERSUS__Node1&Cycling	NANS	3.45436e-59	0.419828	0.293	0.106	7.39199e-55
Node2__VERSUS__Node1&Cycling	RBBP6	3.62044e-59	0.389447	0.344	0.134	7.74739e-55
Node2__VERSUS__Node1&Cycling	CHMP2A	4.17339e-59	0.466399	0.28	0.099	8.93063e-55
Node2__VERSUS__Node1&Cycling	HELZ	5.85601e-59	0.548816	0.218	0.066	1.25313e-54
Node2__VERSUS__Node1&Cycling	RAB7A	7.09722e-59	0.0355588	0.441	0.187	1.51873e-54
Node2__VERSUS__Node1&Cycling	OXA1L	7.27934e-59	0.616972	0.208	0.061	1.55771e-54
Node2__VERSUS__Node1&Cycling	ALKBH7	8.30516e-59	0.762781	0.216	0.066	1.77722e-54
Node2__VERSUS__Node1&Cycling	CLIC1	9.44276e-59	0.220766	0.309	0.113	2.02066e-54
Node2__VERSUS__Node1&Cycling	IST1	9.69917e-59	0.30732	0.286	0.102	2.07553e-54
Node2__VERSUS__Node1&Cycling	TMEM219	9.92231e-59	0.373506	0.264	0.091	2.12328e-54
Node2__VERSUS__Node1&Cycling	EIF3M	9.9425e-59	0.213829	0.352	0.139	2.1276e-54
Node2__VERSUS__Node1&Cycling	SLC25A36	1.09581e-58	0.225305	0.335	0.13	2.34492e-54
Node2__VERSUS__Node1&Cycling	TLK1	1.16854e-58	0.292322	0.238	0.077	2.50055e-54
Node2__VERSUS__Node1&Cycling	MAP4K4	1.35365e-58	0.410392	0.202	0.058	2.89668e-54
Node2__VERSUS__Node1&Cycling	PDE4DIP	1.61656e-58	0.184537	0.283	0.1	3.45927e-54
Node2__VERSUS__Node1&Cycling	C14orf166	1.91395e-58	0.146694	0.384	0.157	4.09567e-54
Node2__VERSUS__Node1&Cycling	PTPLAD1	2.12782e-58	0.157561	0.469	0.205	4.55333e-54
Node2__VERSUS__Node1&Cycling	CYSTM1	2.14155e-58	0.58636	0.236	0.077	4.5827e-54
Node2__VERSUS__Node1&Cycling	PPIA	2.89563e-58	0.248287	0.465	0.206	6.19636e-54
Node2__VERSUS__Node1&Cycling	QSOX1	3.00099e-58	0.491197	0.255	0.086	6.42182e-54
Node2__VERSUS__Node1&Cycling	FXR1	3.39444e-58	0.0559282	0.456	0.198	7.26375e-54
Node2__VERSUS__Node1&Cycling	SELK	3.72252e-58	0.135174	0.287	0.103	7.96583e-54
Node2__VERSUS__Node1&Cycling	SLC20A1	3.73894e-58	0.578454	0.215	0.066	8.00095e-54
Node2__VERSUS__Node1&Cycling	SNX2	4.55309e-58	0.146723	0.323	0.123	9.74315e-54
Node2__VERSUS__Node1&Cycling	ARL5B	4.62165e-58	0.346612	0.288	0.104	9.88986e-54
Node2__VERSUS__Node1&Cycling	MGST3	4.70091e-58	0.219573	0.352	0.14	1.00595e-53
Node2__VERSUS__Node1&Cycling	PDS5B	5.19087e-58	0.343568	0.281	0.1	1.11079e-53
Node2__VERSUS__Node1&Cycling	ZNF638	5.24342e-58	0.199039	0.355	0.142	1.12204e-53
Node2__VERSUS__Node1&Cycling	ANXA11	5.42912e-58	0.437978	0.238	0.077	1.16178e-53
Node2__VERSUS__Node1&Cycling	COMTD1	5.96805e-58	0.578614	0.215	0.066	1.2771e-53
Node2__VERSUS__Node1&Cycling	VPS41	6.65329e-58	0.411368	0.215	0.066	1.42374e-53
Node2__VERSUS__Node1&Cycling	CD151	7.84868e-58	0.0596153	0.298	0.109	1.67954e-53
Node2__VERSUS__Node1&Cycling	MCCC1	8.01325e-58	0.652363	0.205	0.06	1.71476e-53
Node2__VERSUS__Node1&Cycling	RBM25	8.3771e-58	0.0319827	0.594	0.276	1.79261e-53
Node2__VERSUS__Node1&Cycling	MRPL21	8.78166e-58	0.139276	0.412	0.174	1.87919e-53
Node2__VERSUS__Node1&Cycling	WDR61	9.52429e-58	0.308408	0.355	0.143	2.0381e-53
Node2__VERSUS__Node1&Cycling	PDXK	9.80755e-58	0.159222	0.38	0.158	2.09872e-53
Node2__VERSUS__Node1&Cycling	GLUD1	9.89518e-58	0.499558	0.239	0.078	2.11747e-53
Node2__VERSUS__Node1&Cycling	RPRD2	1.00274e-57	0.665646	0.221	0.069	2.14577e-53
Node2__VERSUS__Node1&Cycling	RPS15A	1.10538e-57	0.580181	0.84	0.584	2.36539e-53
Node2__VERSUS__Node1&Cycling	ZC3H13	1.1323e-57	0.116914	0.389	0.161	2.42301e-53
Node2__VERSUS__Node1&Cycling	ATP6V1C1	1.2199e-57	0.120828	0.288	0.104	2.61046e-53
Node2__VERSUS__Node1&Cycling	KYNU	1.33146e-57	0.475973	0.315	0.12	2.8492e-53
Node2__VERSUS__Node1&Cycling	YY1	1.49182e-57	0.108704	0.524	0.238	3.19234e-53
Node2__VERSUS__Node1&Cycling	OSER1	1.5078e-57	0.536854	0.21	0.063	3.22655e-53
Node2__VERSUS__Node1&Cycling	GOLIM4	1.8644e-57	0.345192	0.228	0.073	3.98963e-53
Node2__VERSUS__Node1&Cycling	PPCS	2.98994e-57	0.102597	0.328	0.127	6.39817e-53
Node2__VERSUS__Node1&Cycling	TTC1	3.13182e-57	0.211654	0.336	0.132	6.70179e-53
Node2__VERSUS__Node1&Cycling	TMEM14C	3.15266e-57	0.149463	0.358	0.145	6.74638e-53
Node2__VERSUS__Node1&Cycling	TOP2B	3.21423e-57	0.174844	0.423	0.181	6.87812e-53
Node2__VERSUS__Node1&Cycling	DPM1	3.27513e-57	0.151621	0.461	0.202	7.00845e-53
Node2__VERSUS__Node1&Cycling	RALBP1	3.36295e-57	0.171031	0.475	0.212	7.19637e-53
Node2__VERSUS__Node1&Cycling	MYOF	3.36622e-57	0.284116	0.322	0.124	7.20337e-53
Node2__VERSUS__Node1&Cycling	MRPL23	3.50787e-57	0.260331	0.243	0.08	7.50649e-53
Node2__VERSUS__Node1&Cycling	PPP3CA	4.79241e-57	0.0574323	0.319	0.12	1.02553e-52
Node2__VERSUS__Node1&Cycling	HNRNPDL	5.30552e-57	0.247125	0.611	0.287	1.13533e-52
Node2__VERSUS__Node1&Cycling	SLC38A1	6.22718e-57	0.580246	0.696	0.377	1.33255e-52
Node2__VERSUS__Node1&Cycling	SREK1	6.27577e-57	-0.0777091	0.384	0.159	1.34295e-52
Node2__VERSUS__Node1&Cycling	LMAN1	6.9314e-57	0.118187	0.371	0.15	1.48325e-52
Node2__VERSUS__Node1&Cycling	MATR3	8.0263e-57	0.248911	0.629	0.307	1.71755e-52
Node2__VERSUS__Node1&Cycling	RPL11	8.35233e-57	0.506692	0.887	0.761	1.78731e-52
Node2__VERSUS__Node1&Cycling	IVD	8.81091e-57	0.47377	0.265	0.093	1.88545e-52
Node2__VERSUS__Node1&Cycling	MAP3K13	1.0697e-56	0.243564	0.251	0.085	2.28906e-52
Node2__VERSUS__Node1&Cycling	TMEM50B	1.12931e-56	0.40515	0.249	0.084	2.4166e-52
Node2__VERSUS__Node1&Cycling	IRF3	1.34722e-56	0.524313	0.239	0.08	2.88291e-52
Node2__VERSUS__Node1&Cycling	TRAPPC6A	1.4162e-56	0.437811	0.241	0.081	3.03053e-52
Node2__VERSUS__Node1&Cycling	BMP7	1.56293e-56	0.49924	0.491	0.229	3.34451e-52
Node2__VERSUS__Node1&Cycling	LRPPRC	1.79755e-56	0.0763622	0.373	0.153	3.84658e-52
Node2__VERSUS__Node1&Cycling	STXBP3	2.28078e-56	0.263902	0.281	0.102	4.88065e-52
Node2__VERSUS__Node1&Cycling	RPL35A	2.50089e-56	0.390369	0.954	0.885	5.35166e-52
Node2__VERSUS__Node1&Cycling	ZFYVE21	2.58347e-56	0.380652	0.264	0.093	5.52837e-52
Node2__VERSUS__Node1&Cycling	C16orf91	2.64845e-56	0.600432	0.253	0.087	5.66742e-52
Node2__VERSUS__Node1&Cycling	VPS13A	2.90656e-56	0.529764	0.216	0.067	6.21975e-52
Node2__VERSUS__Node1&Cycling	LPCAT1	3.56409e-56	0.403307	0.227	0.072	7.62679e-52
Node2__VERSUS__Node1&Cycling	UBE2D3	3.74436e-56	0.104742	0.486	0.217	8.01255e-52
Node2__VERSUS__Node1&Cycling	LMNA	4.07342e-56	0.0362771	0.403	0.169	8.7167e-52
Node2__VERSUS__Node1&Cycling	ABHD12	4.23035e-56	0.586604	0.208	0.063	9.05253e-52
Node2__VERSUS__Node1&Cycling	FGFR1OP2	4.55649e-56	0.376871	0.27	0.097	9.75044e-52
Node2__VERSUS__Node1&Cycling	ETFB	4.92146e-56	0.100147	0.409	0.174	1.05314e-51
Node2__VERSUS__Node1&Cycling	PPIL4	5.30443e-56	0.18847	0.247	0.084	1.1351e-51
Node2__VERSUS__Node1&Cycling	ATXN2	5.96523e-56	0.567079	0.224	0.072	1.2765e-51
Node2__VERSUS__Node1&Cycling	MICU2	6.12748e-56	0.199095	0.27	0.096	1.31122e-51
Node2__VERSUS__Node1&Cycling	CAPN7	6.19078e-56	0.0695306	0.254	0.087	1.32477e-51
Node2__VERSUS__Node1&Cycling	YIPF3	7.68569e-56	0.365673	0.232	0.076	1.64466e-51
Node2__VERSUS__Node1&Cycling	RCN2	8.17019e-56	0.0829356	0.442	0.192	1.74834e-51
Node2__VERSUS__Node1&Cycling	CLDN3	8.3287e-56	0.421035	0.34	0.136	1.78226e-51
Node2__VERSUS__Node1&Cycling	PSMA3	9.40591e-56	0.13002	0.478	0.216	2.01277e-51
Node2__VERSUS__Node1&Cycling	LARS	1.02179e-55	0.0803408	0.416	0.178	2.18652e-51
Node2__VERSUS__Node1&Cycling	KIDINS220	1.35708e-55	0.389507	0.203	0.061	2.90402e-51
Node2__VERSUS__Node1&Cycling	PCMTD2	1.51157e-55	0.456772	0.236	0.079	3.2346e-51
Node2__VERSUS__Node1&Cycling	PTPRK	1.7169e-55	0.35512	0.201	0.06	3.67399e-51
Node2__VERSUS__Node1&Cycling	ETFA	1.79645e-55	0.377869	0.666	0.336	3.84422e-51
Node2__VERSUS__Node1&Cycling	HEXA	1.83523e-55	0.663965	0.212	0.066	3.92721e-51
Node2__VERSUS__Node1&Cycling	PTPN12	1.97495e-55	0.220017	0.222	0.07	4.22619e-51
Node2__VERSUS__Node1&Cycling	ZFR	2.02655e-55	0.123337	0.337	0.134	4.33661e-51
Node2__VERSUS__Node1&Cycling	SUCO	2.07682e-55	0.208615	0.332	0.13	4.44419e-51
Node2__VERSUS__Node1&Cycling	CUL1	2.15183e-55	0.231305	0.231	0.076	4.60469e-51
Node2__VERSUS__Node1&Cycling	SFT2D1	2.56682e-55	0.570762	0.224	0.073	5.49273e-51
Node2__VERSUS__Node1&Cycling	MCFD2	2.61191e-55	0.177158	0.417	0.178	5.58923e-51
Node2__VERSUS__Node1&Cycling	RIPK2	2.80768e-55	0.690811	0.236	0.079	6.00815e-51
Node2__VERSUS__Node1&Cycling	COX5A	2.94002e-55	0.155243	0.537	0.25	6.29135e-51
Node2__VERSUS__Node1&Cycling	SDF4	3.00033e-55	0.10298	0.369	0.152	6.42041e-51
Node2__VERSUS__Node1&Cycling	TKT	3.81746e-55	0.251243	0.524	0.247	8.16899e-51
Node2__VERSUS__Node1&Cycling	TMEM141	4.14289e-55	0.158901	0.35	0.142	8.86538e-51
Node2__VERSUS__Node1&Cycling	IARS2	4.55334e-55	0.0425054	0.348	0.14	9.7437e-51
Node2__VERSUS__Node1&Cycling	SNX4	4.71271e-55	0.278623	0.27	0.098	1.00847e-50
Node2__VERSUS__Node1&Cycling	REST	4.75654e-55	0.208933	0.317	0.123	1.01785e-50
Node2__VERSUS__Node1&Cycling	JAGN1	5.1164e-55	0.538361	0.236	0.079	1.09486e-50
Node2__VERSUS__Node1&Cycling	KIAA0947	5.4646e-55	0.436894	0.207	0.063	1.16937e-50
Node2__VERSUS__Node1&Cycling	PDCD2	7.83098e-55	0.249177	0.288	0.108	1.67575e-50
Node2__VERSUS__Node1&Cycling	EIF2AK2	8.21194e-55	0.250685	0.304	0.116	1.75727e-50
Node2__VERSUS__Node1&Cycling	TBL1XR1	8.61424e-55	0.0380538	0.27	0.096	1.84336e-50
Node2__VERSUS__Node1&Cycling	PSPC1	8.64951e-55	0.101885	0.348	0.141	1.85091e-50
Node2__VERSUS__Node1&Cycling	PWP1	1.00572e-54	0.116617	0.355	0.145	2.15215e-50
Node2__VERSUS__Node1&Cycling	LITAF	1.08967e-54	0.192563	0.389	0.165	2.33179e-50
Node2__VERSUS__Node1&Cycling	GLTP	1.15714e-54	0.131107	0.237	0.079	2.47617e-50
Node2__VERSUS__Node1&Cycling	VPS35	1.16687e-54	0.00713765	0.39	0.163	2.49699e-50
Node2__VERSUS__Node1&Cycling	VPS36	1.18705e-54	0.149166	0.271	0.098	2.54018e-50
Node2__VERSUS__Node1&Cycling	USP33	1.36819e-54	0.21704	0.213	0.067	2.92779e-50
Node2__VERSUS__Node1&Cycling	BRD2	1.98962e-54	0.0302627	0.378	0.159	4.25758e-50
Node2__VERSUS__Node1&Cycling	CNBP	2.0318e-54	0.395048	0.681	0.347	4.34784e-50
Node2__VERSUS__Node1&Cycling	SEC13	2.1577e-54	0.170611	0.426	0.186	4.61727e-50
Node2__VERSUS__Node1&Cycling	COX19	2.17523e-54	0.19251	0.224	0.072	4.65478e-50
Node2__VERSUS__Node1&Cycling	NCOR1	2.36605e-54	0.0480507	0.276	0.1	5.06311e-50
Node2__VERSUS__Node1&Cycling	NDUFV1	2.68137e-54	0.106151	0.286	0.105	5.73786e-50
Node2__VERSUS__Node1&Cycling	FNBP1	2.85879e-54	0.485311	0.236	0.08	6.11753e-50
Node2__VERSUS__Node1&Cycling	TSPAN3	3.04402e-54	0.161684	0.262	0.093	6.51391e-50
Node2__VERSUS__Node1&Cycling	CALU	3.09291e-54	0.0987357	0.333	0.133	6.61851e-50
Node2__VERSUS__Node1&Cycling	DCTN2	3.66518e-54	0.509569	0.227	0.075	7.84311e-50
Node2__VERSUS__Node1&Cycling	FAM162A	3.98067e-54	0.173024	0.286	0.106	8.51823e-50
Node2__VERSUS__Node1&Cycling	TTC19	4.12575e-54	0.623579	0.215	0.069	8.82869e-50
Node2__VERSUS__Node1&Cycling	SP3	4.15597e-54	0.308212	0.203	0.062	8.89335e-50
Node2__VERSUS__Node1&Cycling	AFTPH	5.42278e-54	0.387749	0.225	0.074	1.16042e-49
Node2__VERSUS__Node1&Cycling	DHX40	5.72899e-54	0.116146	0.36	0.149	1.22595e-49
Node2__VERSUS__Node1&Cycling	MPLKIP	5.96639e-54	0.415495	0.263	0.094	1.27675e-49
Node2__VERSUS__Node1&Cycling	ESRP1	6.21638e-54	0.230723	0.28	0.102	1.33024e-49
Node2__VERSUS__Node1&Cycling	CNOT2	6.48747e-54	0.182185	0.293	0.111	1.38825e-49
Node2__VERSUS__Node1&Cycling	UBE2C	6.69598e-54	-3.43865	0.062	0.261	1.43287e-49
Node2__VERSUS__Node1&Cycling	RER1	6.85913e-54	0.390673	0.246	0.085	1.46778e-49
Node2__VERSUS__Node1&Cycling	CREBZF	7.75452e-54	0.426623	0.233	0.078	1.65939e-49
Node2__VERSUS__Node1&Cycling	MLLT4	8.39764e-54	0.505435	0.201	0.061	1.79701e-49
Node2__VERSUS__Node1&Cycling	UQCRFS1	8.45866e-54	0.0836181	0.377	0.159	1.81007e-49
Node2__VERSUS__Node1&Cycling	PTMA	8.48075e-54	-0.833379	0.82	0.77	1.81479e-49
Node2__VERSUS__Node1&Cycling	RRBP1	9.24709e-54	0.297875	0.426	0.188	1.97879e-49
Node2__VERSUS__Node1&Cycling	EMB	9.39598e-54	0.0937553	0.279	0.103	2.01065e-49
Node2__VERSUS__Node1&Cycling	DYNLRB1	1.05903e-53	0.120765	0.433	0.19	2.26622e-49
Node2__VERSUS__Node1&Cycling	TMEM87A	1.18521e-53	0.421916	0.219	0.071	2.53623e-49
Node2__VERSUS__Node1&Cycling	RPL22	1.24527e-53	0.114384	0.508	0.236	2.66474e-49
Node2__VERSUS__Node1&Cycling	LRRFIP1	1.26053e-53	-0.100824	0.481	0.218	2.6974e-49
Node2__VERSUS__Node1&Cycling	FOXP1	1.28267e-53	0.445948	0.211	0.066	2.74479e-49
Node2__VERSUS__Node1&Cycling	BCLAF1	1.44366e-53	0.218178	0.343	0.14	3.0893e-49
Node2__VERSUS__Node1&Cycling	TOR1AIP2	1.60169e-53	0.0138006	0.271	0.098	3.42745e-49
Node2__VERSUS__Node1&Cycling	DTWD1	1.61023e-53	0.848847	0.202	0.063	3.44574e-49
Node2__VERSUS__Node1&Cycling	KIAA1244	1.7388e-53	0.255121	0.235	0.079	3.72085e-49
Node2__VERSUS__Node1&Cycling	RSF1	1.93916e-53	0.239399	0.368	0.156	4.1496e-49
Node2__VERSUS__Node1&Cycling	FGD5-AS1	2.10319e-53	0.103257	0.469	0.212	4.50061e-49
Node2__VERSUS__Node1&Cycling	PAFAH1B1	2.2169e-53	0.185364	0.303	0.116	4.74394e-49
Node2__VERSUS__Node1&Cycling	PPP2CA	2.27528e-53	-0.0243961	0.388	0.164	4.86887e-49
Node2__VERSUS__Node1&Cycling	SERPINH1	2.28619e-53	0.238179	0.223	0.072	4.89222e-49
Node2__VERSUS__Node1&Cycling	HLA-A	2.67621e-53	0.50215	0.222	0.073	5.72682e-49
Node2__VERSUS__Node1&Cycling	ATP5F1	2.89999e-53	0.0915135	0.448	0.201	6.20568e-49
Node2__VERSUS__Node1&Cycling	GNL3	3.42927e-53	0.07154	0.369	0.155	7.33829e-49
Node2__VERSUS__Node1&Cycling	NDUFS3	3.67273e-53	-0.0175533	0.355	0.146	7.85927e-49
Node2__VERSUS__Node1&Cycling	SLC4A1AP	3.98636e-53	0.60132	0.206	0.065	8.5304e-49
Node2__VERSUS__Node1&Cycling	GLRX5	4.02098e-53	0.123765	0.342	0.14	8.60449e-49
Node2__VERSUS__Node1&Cycling	SHISA5	4.4052e-53	0.38742	0.247	0.086	9.42668e-49
Node2__VERSUS__Node1&Cycling	HNRNPA3	4.60558e-53	0.0353772	0.421	0.184	9.85548e-49
Node2__VERSUS__Node1&Cycling	NUCKS1	4.98172e-53	-0.923742	0.83	0.753	1.06604e-48
Node2__VERSUS__Node1&Cycling	BCAP31	5.27853e-53	0.128281	0.578	0.275	1.12955e-48
Node2__VERSUS__Node1&Cycling	SRPK1	6.44193e-53	0.216851	0.286	0.108	1.37851e-48
Node2__VERSUS__Node1&Cycling	PCM1	6.69674e-53	0.231376	0.25	0.088	1.43303e-48
Node2__VERSUS__Node1&Cycling	H2AFZ	7.12799e-53	-2.0062	0.431	0.525	1.52532e-48
Node2__VERSUS__Node1&Cycling	SENP5	7.61119e-53	0.297847	0.267	0.097	1.62872e-48
Node2__VERSUS__Node1&Cycling	UBC	1.04209e-52	0.260666	0.614	0.307	2.22997e-48
Node2__VERSUS__Node1&Cycling	NDUFA2	1.06606e-52	0.0541646	0.468	0.212	2.28126e-48
Node2__VERSUS__Node1&Cycling	ANAPC5	1.0977e-52	0.0760952	0.355	0.147	2.34896e-48
Node2__VERSUS__Node1&Cycling	RPL29	1.16107e-52	0.120008	0.38	0.162	2.48456e-48
Node2__VERSUS__Node1&Cycling	SMARCE1	1.26783e-52	0.105149	0.386	0.166	2.71302e-48
Node2__VERSUS__Node1&Cycling	ALDH7A1	1.341e-52	0.44452	0.276	0.103	2.86961e-48
Node2__VERSUS__Node1&Cycling	C19orf60	1.72985e-52	0.365795	0.266	0.097	3.7017e-48
Node2__VERSUS__Node1&Cycling	TAF9	1.74608e-52	-0.0395384	0.349	0.143	3.73643e-48
Node2__VERSUS__Node1&Cycling	LAMTOR5	2.08074e-52	0.189862	0.56	0.265	4.45257e-48
Node2__VERSUS__Node1&Cycling	WBSCR22	2.08191e-52	0.141277	0.4	0.174	4.45508e-48
Node2__VERSUS__Node1&Cycling	TMBIM6	2.13305e-52	0.508922	0.804	0.481	4.56451e-48
Node2__VERSUS__Node1&Cycling	CDC73	2.25926e-52	0.107724	0.315	0.125	4.83459e-48
Node2__VERSUS__Node1&Cycling	PRPF6	2.56652e-52	0.110137	0.37	0.157	5.49209e-48
Node2__VERSUS__Node1&Cycling	DLG1	2.59647e-52	-0.0517859	0.292	0.11	5.5562e-48
Node2__VERSUS__Node1&Cycling	SNX5	2.97686e-52	0.0243963	0.378	0.159	6.37018e-48
Node2__VERSUS__Node1&Cycling	PRPF40A	3.72598e-52	0.111184	0.502	0.233	7.97322e-48
Node2__VERSUS__Node1&Cycling	RNASET2	3.93962e-52	0.199152	0.269	0.098	8.43038e-48
Node2__VERSUS__Node1&Cycling	ATRX	4.04448e-52	0.00967521	0.446	0.201	8.65478e-48
Node2__VERSUS__Node1&Cycling	EMC2	4.06471e-52	0.262535	0.274	0.102	8.69808e-48
Node2__VERSUS__Node1&Cycling	STUB1	4.17098e-52	0.123238	0.393	0.169	8.92548e-48
Node2__VERSUS__Node1&Cycling	ISCU	4.7421e-52	0.0988844	0.432	0.191	1.01476e-47
Node2__VERSUS__Node1&Cycling	COPZ1	5.18828e-52	0.29591	0.32	0.128	1.11024e-47
Node2__VERSUS__Node1&Cycling	COX14	6.59062e-52	0.0225357	0.395	0.172	1.41033e-47
Node2__VERSUS__Node1&Cycling	SUPT20H	6.97816e-52	0.225649	0.217	0.071	1.49326e-47
Node2__VERSUS__Node1&Cycling	UBE2E1	7.10907e-52	0.130642	0.281	0.106	1.52127e-47
Node2__VERSUS__Node1&Cycling	SMEK1	7.63571e-52	0.2073	0.307	0.121	1.63397e-47
Node2__VERSUS__Node1&Cycling	GUSB	8.60098e-52	0.662003	0.252	0.092	1.84052e-47
Node2__VERSUS__Node1&Cycling	FMR1	8.93822e-52	0.260602	0.291	0.112	1.91269e-47
Node2__VERSUS__Node1&Cycling	CBR1	9.2463e-52	0.190047	0.301	0.117	1.97862e-47
Node2__VERSUS__Node1&Cycling	MRPS9	9.70243e-52	0.315259	0.213	0.069	2.07622e-47
Node2__VERSUS__Node1&Cycling	INADL	1.18113e-51	0.220289	0.315	0.127	2.5275e-47
Node2__VERSUS__Node1&Cycling	ANKRD11	1.18836e-51	0.111943	0.369	0.156	2.54297e-47
Node2__VERSUS__Node1&Cycling	PPT1	1.22836e-51	0.0738014	0.398	0.173	2.62856e-47
Node2__VERSUS__Node1&Cycling	FAM120AOS	1.24605e-51	0.120225	0.296	0.115	2.66643e-47
Node2__VERSUS__Node1&Cycling	AFG3L2	1.31874e-51	0.0273231	0.423	0.187	2.82198e-47
Node2__VERSUS__Node1&Cycling	RPS14	1.33997e-51	0.553455	0.866	0.701	2.86741e-47
Node2__VERSUS__Node1&Cycling	PGRMC1	1.44899e-51	0.0969109	0.428	0.19	3.10069e-47
Node2__VERSUS__Node1&Cycling	MED10	2.17738e-51	0.328155	0.268	0.1	4.65937e-47
Node2__VERSUS__Node1&Cycling	SMDT1	2.49398e-51	0.0897547	0.338	0.139	5.33686e-47
Node2__VERSUS__Node1&Cycling	C1orf27	2.62659e-51	0.606877	0.224	0.076	5.62063e-47
Node2__VERSUS__Node1&Cycling	MLEC	2.9448e-51	-0.0338884	0.396	0.172	6.30158e-47
Node2__VERSUS__Node1&Cycling	AC013394.2	3.24469e-51	0.395485	0.24	0.084	6.94332e-47
Node2__VERSUS__Node1&Cycling	CCDC53	3.63124e-51	0.446609	0.224	0.076	7.77049e-47
Node2__VERSUS__Node1&Cycling	RPS27L	4.07883e-51	0.415143	0.474	0.226	8.72829e-47
Node2__VERSUS__Node1&Cycling	TIA1	4.83027e-51	0.211063	0.302	0.121	1.03363e-46
Node2__VERSUS__Node1&Cycling	EIF5	5.2015e-51	0.0403065	0.475	0.22	1.11307e-46
Node2__VERSUS__Node1&Cycling	CDC16	6.46723e-51	0.239547	0.222	0.074	1.38392e-46
Node2__VERSUS__Node1&Cycling	CNPY2	6.47189e-51	0.0440827	0.368	0.156	1.38492e-46
Node2__VERSUS__Node1&Cycling	HSPB1	6.81952e-51	-0.922305	0.688	0.704	1.45931e-46
Node2__VERSUS__Node1&Cycling	ELF1	7.63323e-51	0.188283	0.291	0.112	1.63343e-46
Node2__VERSUS__Node1&Cycling	UFL1	7.83168e-51	0.412676	0.234	0.082	1.6759e-46
Node2__VERSUS__Node1&Cycling	NRD1	8.13421e-51	0.0623105	0.401	0.176	1.74064e-46
Node2__VERSUS__Node1&Cycling	ANXA5	1.1088e-50	0.111104	0.537	0.255	2.37273e-46
Node2__VERSUS__Node1&Cycling	ATP5C1	1.29017e-50	0.210297	0.611	0.299	2.76084e-46
Node2__VERSUS__Node1&Cycling	NGFRAP1	1.32471e-50	0.270799	0.395	0.173	2.83474e-46
Node2__VERSUS__Node1&Cycling	RTN3	1.51585e-50	0.112868	0.564	0.274	3.24376e-46
Node2__VERSUS__Node1&Cycling	DNAJC3	1.5693e-50	0.180104	0.232	0.08	3.35814e-46
Node2__VERSUS__Node1&Cycling	SH3GLB1	1.59179e-50	0.42697	0.203	0.065	3.40627e-46
Node2__VERSUS__Node1&Cycling	STAG2	1.65449e-50	0.0827671	0.332	0.136	3.54044e-46
Node2__VERSUS__Node1&Cycling	S100A16	1.68514e-50	0.179825	0.568	0.273	3.60603e-46
Node2__VERSUS__Node1&Cycling	ERBB2IP	1.77661e-50	0.389011	0.247	0.089	3.80177e-46
Node2__VERSUS__Node1&Cycling	TAF1D	1.81591e-50	0.122093	0.327	0.134	3.88586e-46
Node2__VERSUS__Node1&Cycling	NUDT16	2.09819e-50	0.442888	0.208	0.068	4.48991e-46
Node2__VERSUS__Node1&Cycling	COPA	2.17405e-50	0.298862	0.224	0.076	4.65226e-46
Node2__VERSUS__Node1&Cycling	TSPAN15	2.2344e-50	0.558158	0.211	0.069	4.7814e-46
Node2__VERSUS__Node1&Cycling	UBTF	2.71083e-50	0.185294	0.369	0.159	5.8009e-46
Node2__VERSUS__Node1&Cycling	GTF2F1	3.10956e-50	0.23363	0.314	0.126	6.65415e-46
Node2__VERSUS__Node1&Cycling	ARFIP1	3.13302e-50	0.238164	0.219	0.074	6.70435e-46
Node2__VERSUS__Node1&Cycling	USP15	4.06635e-50	0.537059	0.207	0.068	8.70159e-46
Node2__VERSUS__Node1&Cycling	POLR2B	4.89595e-50	0.251144	0.295	0.116	1.04768e-45
Node2__VERSUS__Node1&Cycling	COX6C	4.9897e-50	-0.87519	0.797	0.732	1.06775e-45
Node2__VERSUS__Node1&Cycling	LARP7	5.93129e-50	0.068872	0.336	0.14	1.26924e-45
Node2__VERSUS__Node1&Cycling	VAPA	7.2728e-50	0.0142515	0.52	0.244	1.55631e-45
Node2__VERSUS__Node1&Cycling	CTNNB1	7.33322e-50	-0.0591949	0.32	0.129	1.56924e-45
Node2__VERSUS__Node1&Cycling	MRPS14	7.85033e-50	0.351105	0.306	0.124	1.67989e-45
Node2__VERSUS__Node1&Cycling	PRKAR1A	7.9337e-50	0.124252	0.469	0.22	1.69773e-45
Node2__VERSUS__Node1&Cycling	EMP2	7.97905e-50	0.271332	0.662	0.339	1.70744e-45
Node2__VERSUS__Node1&Cycling	UBE3A	8.19424e-50	0.229555	0.253	0.092	1.75349e-45
Node2__VERSUS__Node1&Cycling	TLE1	1.54433e-49	0.37605	0.255	0.094	3.30471e-45
Node2__VERSUS__Node1&Cycling	GNG12	1.90519e-49	0.221119	0.218	0.074	4.07692e-45
Node2__VERSUS__Node1&Cycling	FAM91A1	1.96418e-49	0.157096	0.227	0.078	4.20316e-45
Node2__VERSUS__Node1&Cycling	CAP1	2.03993e-49	-0.105899	0.383	0.166	4.36524e-45
Node2__VERSUS__Node1&Cycling	PTOV1	2.58659e-49	0.227662	0.238	0.085	5.53505e-45
Node2__VERSUS__Node1&Cycling	NSA2	2.79973e-49	-0.0973087	0.349	0.148	5.99114e-45
Node2__VERSUS__Node1&Cycling	SDHB	2.95971e-49	0.0209293	0.318	0.129	6.33348e-45
Node2__VERSUS__Node1&Cycling	ERGIC3	3.00167e-49	0.0141848	0.338	0.141	6.42327e-45
Node2__VERSUS__Node1&Cycling	CIAO1	3.07438e-49	0.290775	0.292	0.115	6.57886e-45
Node2__VERSUS__Node1&Cycling	NIN	3.22729e-49	0.449098	0.21	0.071	6.90608e-45
Node2__VERSUS__Node1&Cycling	RPL23	3.3737e-49	0.498707	0.821	0.572	7.21937e-45
Node2__VERSUS__Node1&Cycling	DICER1	3.94053e-49	0.296771	0.258	0.096	8.43233e-45
Node2__VERSUS__Node1&Cycling	GSE1	4.42723e-49	0.0726209	0.424	0.193	9.47383e-45
Node2__VERSUS__Node1&Cycling	MARVELD3	5.09268e-49	0.745499	0.204	0.068	1.08978e-44
Node2__VERSUS__Node1&Cycling	SECISBP2	5.24688e-49	0.27077	0.27	0.104	1.12278e-44
Node2__VERSUS__Node1&Cycling	PRRC2C	5.36042e-49	0.168712	0.707	0.37	1.14708e-44
Node2__VERSUS__Node1&Cycling	MDH1	5.44356e-49	0.0225586	0.453	0.207	1.16487e-44
Node2__VERSUS__Node1&Cycling	SRSF4	5.4894e-49	-0.0269129	0.369	0.159	1.17468e-44
Node2__VERSUS__Node1&Cycling	PHF3	5.54329e-49	-0.0347646	0.3	0.12	1.18621e-44
Node2__VERSUS__Node1&Cycling	USP16	5.9294e-49	-0.0820167	0.322	0.133	1.26883e-44
Node2__VERSUS__Node1&Cycling	PABPC4	6.18817e-49	-0.0208687	0.331	0.137	1.32421e-44
Node2__VERSUS__Node1&Cycling	DYNC1LI2	7.29805e-49	-0.0162664	0.409	0.184	1.56171e-44
Node2__VERSUS__Node1&Cycling	AP3S1	9.71374e-49	0.0378306	0.287	0.111	2.07864e-44
Node2__VERSUS__Node1&Cycling	SCFD1	1.05465e-48	0.216462	0.224	0.078	2.25684e-44
Node2__VERSUS__Node1&Cycling	PDCD10	1.0694e-48	-0.0162512	0.415	0.186	2.28842e-44
Node2__VERSUS__Node1&Cycling	COPS6	1.09892e-48	0.140151	0.322	0.133	2.35159e-44
Node2__VERSUS__Node1&Cycling	CPT1A	1.15515e-48	0.226986	0.357	0.154	2.4719e-44
Node2__VERSUS__Node1&Cycling	MRPS36	1.34085e-48	0.0476709	0.271	0.103	2.86929e-44
Node2__VERSUS__Node1&Cycling	MDM4	1.40242e-48	0.204535	0.227	0.079	3.00103e-44
Node2__VERSUS__Node1&Cycling	CHD4	1.75742e-48	0.00526642	0.536	0.254	3.76071e-44
Node2__VERSUS__Node1&Cycling	CGGBP1	1.90847e-48	0.206393	0.247	0.091	4.08393e-44
Node2__VERSUS__Node1&Cycling	PGM3	1.96498e-48	0.509898	0.209	0.071	4.20487e-44
Node2__VERSUS__Node1&Cycling	DCTN6	2.06935e-48	0.293082	0.209	0.07	4.4282e-44
Node2__VERSUS__Node1&Cycling	PYURF	2.28783e-48	-0.0449426	0.386	0.168	4.89573e-44
Node2__VERSUS__Node1&Cycling	NCBP2-AS2	2.57359e-48	0.0542795	0.414	0.187	5.50723e-44
Node2__VERSUS__Node1&Cycling	TNFRSF12A	2.69191e-48	0.287465	0.492	0.237	5.76042e-44
Node2__VERSUS__Node1&Cycling	TFAP2A	2.80156e-48	0.56277	0.208	0.071	5.99506e-44
Node2__VERSUS__Node1&Cycling	EWSR1	2.808e-48	0.0910374	0.394	0.176	6.00885e-44
Node2__VERSUS__Node1&Cycling	RPL36AL	2.81918e-48	0.234161	0.594	0.298	6.03276e-44
Node2__VERSUS__Node1&Cycling	DNTTIP2	3.34505e-48	-0.0214976	0.269	0.103	7.15807e-44
Node2__VERSUS__Node1&Cycling	FUBP1	3.44986e-48	-0.0212789	0.457	0.213	7.38236e-44
Node2__VERSUS__Node1&Cycling	CWC15	3.4644e-48	0.0731523	0.32	0.132	7.41347e-44
Node2__VERSUS__Node1&Cycling	TBC1D9	3.77538e-48	0.387505	0.209	0.07	8.07893e-44
Node2__VERSUS__Node1&Cycling	FAM120A	3.86032e-48	-0.130823	0.342	0.144	8.26069e-44
Node2__VERSUS__Node1&Cycling	FNBP1L	3.87592e-48	0.420093	0.224	0.078	8.29408e-44
Node2__VERSUS__Node1&Cycling	VTI1B	4.14311e-48	-0.0117202	0.282	0.11	8.86583e-44
Node2__VERSUS__Node1&Cycling	HIST1H1C	4.40648e-48	0.146977	0.33	0.138	9.42942e-44
Node2__VERSUS__Node1&Cycling	GORASP2	4.98259e-48	0.225879	0.224	0.079	1.06622e-43
Node2__VERSUS__Node1&Cycling	TBK1	5.12415e-48	0.340747	0.222	0.077	1.09652e-43
Node2__VERSUS__Node1&Cycling	GRSF1	5.85845e-48	0.079925	0.366	0.159	1.25365e-43
Node2__VERSUS__Node1&Cycling	OSBPL2	6.26596e-48	0.143356	0.238	0.086	1.34085e-43
Node2__VERSUS__Node1&Cycling	KMT2E	6.41507e-48	0.0559388	0.23	0.081	1.37276e-43
Node2__VERSUS__Node1&Cycling	CXXC5	6.81561e-48	0.00309247	0.423	0.192	1.45847e-43
Node2__VERSUS__Node1&Cycling	ATG3	6.95427e-48	0.181097	0.292	0.116	1.48814e-43
Node2__VERSUS__Node1&Cycling	KIAA1598	9.07546e-48	0.0891255	0.418	0.19	1.94206e-43
Node2__VERSUS__Node1&Cycling	SMG1	1.09735e-47	-0.157321	0.263	0.099	2.34821e-43
Node2__VERSUS__Node1&Cycling	LEO1	1.27549e-47	0.0693061	0.517	0.248	2.72941e-43
Node2__VERSUS__Node1&Cycling	ANKRD17	1.46456e-47	0.0900391	0.241	0.088	3.134e-43
Node2__VERSUS__Node1&Cycling	MED4	1.47211e-47	-0.0176035	0.359	0.156	3.15016e-43
Node2__VERSUS__Node1&Cycling	SCAMP1	1.69999e-47	0.150103	0.242	0.088	3.63782e-43
Node2__VERSUS__Node1&Cycling	ATP1B3	1.80044e-47	0.0117683	0.269	0.104	3.85275e-43
Node2__VERSUS__Node1&Cycling	C11orf58	1.84573e-47	0.115222	0.514	0.247	3.94967e-43
Node2__VERSUS__Node1&Cycling	POLR2F	2.11105e-47	0.0784486	0.287	0.114	4.51744e-43
Node2__VERSUS__Node1&Cycling	NCOA4	2.33917e-47	0.234553	0.227	0.081	5.00558e-43
Node2__VERSUS__Node1&Cycling	TM7SF3	2.4002e-47	0.580919	0.219	0.076	5.13619e-43
Node2__VERSUS__Node1&Cycling	NEU1	2.45287e-47	0.239425	0.202	0.067	5.24889e-43
Node2__VERSUS__Node1&Cycling	MTPN	2.69393e-47	-0.0428881	0.401	0.18	5.76474e-43
Node2__VERSUS__Node1&Cycling	GTF2H1	2.90924e-47	0.00929154	0.224	0.078	6.22548e-43
Node2__VERSUS__Node1&Cycling	SPG21	3.00743e-47	0.195427	0.308	0.127	6.43561e-43
Node2__VERSUS__Node1&Cycling	DIDO1	3.45861e-47	0.158658	0.278	0.11	7.40109e-43
Node2__VERSUS__Node1&Cycling	RTF1	4.17246e-47	-0.0825074	0.331	0.14	8.92865e-43
Node2__VERSUS__Node1&Cycling	RSBN1L	4.27483e-47	0.19092	0.224	0.08	9.14771e-43
Node2__VERSUS__Node1&Cycling	MRPS5	4.98254e-47	0.0322667	0.338	0.144	1.06621e-42
Node2__VERSUS__Node1&Cycling	COX4I1	5.41332e-47	0.486575	0.795	0.503	1.1584e-42
Node2__VERSUS__Node1&Cycling	RNF168	5.90424e-47	-0.240546	0.397	0.177	1.26345e-42
Node2__VERSUS__Node1&Cycling	REV3L	6.71642e-47	0.161308	0.221	0.077	1.43725e-42
Node2__VERSUS__Node1&Cycling	ACP1	7.02844e-47	0.0523631	0.526	0.253	1.50402e-42
Node2__VERSUS__Node1&Cycling	BTF3	7.49965e-47	0.396058	0.71	0.382	1.60485e-42
Node2__VERSUS__Node1&Cycling	FLII	8.157e-47	0.319366	0.21	0.072	1.74552e-42
Node2__VERSUS__Node1&Cycling	THUMPD1	8.5785e-47	-0.117183	0.257	0.097	1.83571e-42
Node2__VERSUS__Node1&Cycling	WAC-AS1	1.03831e-46	0.294318	0.221	0.078	2.22187e-42
Node2__VERSUS__Node1&Cycling	DHX15	1.1155e-46	0.42088	0.317	0.135	2.38706e-42
Node2__VERSUS__Node1&Cycling	ZMAT2	1.1352e-46	-0.116595	0.411	0.188	2.42921e-42
Node2__VERSUS__Node1&Cycling	OLA1	1.31737e-46	-0.0881273	0.359	0.156	2.81904e-42
Node2__VERSUS__Node1&Cycling	SSSCA1	1.36662e-46	0.157571	0.264	0.102	2.92443e-42
Node2__VERSUS__Node1&Cycling	ADIPOR1	1.59171e-46	0.0111179	0.282	0.112	3.4061e-42
Node2__VERSUS__Node1&Cycling	PSME2	2.28183e-46	0.155356	0.36	0.16	4.88288e-42
Node2__VERSUS__Node1&Cycling	RAF1	2.38159e-46	0.194248	0.205	0.069	5.09635e-42
Node2__VERSUS__Node1&Cycling	SMEK2	2.62345e-46	-0.124132	0.315	0.131	5.61393e-42
Node2__VERSUS__Node1&Cycling	YBX3	2.62813e-46	-0.045866	0.321	0.135	5.62394e-42
Node2__VERSUS__Node1&Cycling	PCYOX1	2.93661e-46	-0.203403	0.295	0.119	6.28406e-42
Node2__VERSUS__Node1&Cycling	ROCK1	3.16759e-46	-0.12704	0.41	0.186	6.77832e-42
Node2__VERSUS__Node1&Cycling	PPHLN1	3.99949e-46	0.186855	0.257	0.099	8.5585e-42
Node2__VERSUS__Node1&Cycling	RAB1A	4.26879e-46	0.0461922	0.537	0.263	9.13478e-42
Node2__VERSUS__Node1&Cycling	STAMBP	4.60334e-46	0.0796243	0.242	0.09	9.8507e-42
Node2__VERSUS__Node1&Cycling	ATF6	5.64036e-46	0.294727	0.211	0.074	1.20698e-41
Node2__VERSUS__Node1&Cycling	IFNAR1	6.2121e-46	0.175478	0.251	0.096	1.32933e-41
Node2__VERSUS__Node1&Cycling	PTK2	6.57379e-46	-0.164687	0.23	0.083	1.40672e-41
Node2__VERSUS__Node1&Cycling	GBAS	6.75793e-46	0.381603	0.232	0.086	1.44613e-41
Node2__VERSUS__Node1&Cycling	ZNF148	6.80793e-46	0.0599129	0.276	0.109	1.45683e-41
Node2__VERSUS__Node1&Cycling	SENP2	6.84488e-46	0.293422	0.207	0.071	1.46474e-41
Node2__VERSUS__Node1&Cycling	SUGT1	6.87773e-46	-0.0591184	0.252	0.095	1.47177e-41
Node2__VERSUS__Node1&Cycling	DAP3	6.89302e-46	-0.0982373	0.439	0.204	1.47504e-41
Node2__VERSUS__Node1&Cycling	LSR	7.75114e-46	-0.0942881	0.208	0.071	1.65867e-41
Node2__VERSUS__Node1&Cycling	AGGF1	7.92452e-46	0.302771	0.234	0.086	1.69577e-41
Node2__VERSUS__Node1&Cycling	GALNT7	8.84127e-46	0.341133	0.278	0.113	1.89194e-41
Node2__VERSUS__Node1&Cycling	THRAP3	8.91303e-46	-0.201811	0.391	0.176	1.9073e-41
Node2__VERSUS__Node1&Cycling	RPL39	9.1128e-46	-1.28228	0.584	0.611	1.95005e-41
Node2__VERSUS__Node1&Cycling	FAM173A	9.25206e-46	0.245287	0.262	0.102	1.97985e-41
Node2__VERSUS__Node1&Cycling	AUP1	9.34696e-46	0.195636	0.276	0.11	2.00016e-41
Node2__VERSUS__Node1&Cycling	TTC37	1.0083e-45	0.00607008	0.221	0.079	2.15765e-41
Node2__VERSUS__Node1&Cycling	NUB1	1.07795e-45	0.129923	0.287	0.116	2.3067e-41
Node2__VERSUS__Node1&Cycling	MYO5C	1.12744e-45	0.00181689	0.335	0.145	2.41262e-41
Node2__VERSUS__Node1&Cycling	CLPX	1.1303e-45	0.126856	0.219	0.078	2.41874e-41
Node2__VERSUS__Node1&Cycling	MBOAT7	1.15101e-45	0.273927	0.234	0.086	2.46304e-41
Node2__VERSUS__Node1&Cycling	SRP72	1.36339e-45	-0.0199891	0.477	0.227	2.91751e-41
Node2__VERSUS__Node1&Cycling	UBE2Q1	1.51339e-45	0.177981	0.282	0.114	3.23851e-41
Node2__VERSUS__Node1&Cycling	TSTD1	1.61604e-45	0.16376	0.63	0.318	3.45816e-41
Node2__VERSUS__Node1&Cycling	HEXB	1.72314e-45	0.179853	0.301	0.125	3.68734e-41
Node2__VERSUS__Node1&Cycling	ZC3HAV1	2.13833e-45	0.326635	0.217	0.076	4.57581e-41
Node2__VERSUS__Node1&Cycling	PKIB	2.14522e-45	-3.33496	0.128	0.302	4.59055e-41
Node2__VERSUS__Node1&Cycling	KDELR1	2.377e-45	0.145898	0.377	0.171	5.08653e-41
Node2__VERSUS__Node1&Cycling	ZNF207	2.44933e-45	0.050411	0.241	0.09	5.24131e-41
Node2__VERSUS__Node1&Cycling	AIMP1	2.45793e-45	0.095513	0.324	0.139	5.25972e-41
Node2__VERSUS__Node1&Cycling	IDH2	2.56959e-45	0.119216	0.395	0.179	5.49866e-41
Node2__VERSUS__Node1&Cycling	C21orf33	2.59724e-45	0.0449218	0.422	0.195	5.55782e-41
Node2__VERSUS__Node1&Cycling	MRPS18B	2.73292e-45	-0.0944723	0.294	0.12	5.84819e-41
Node2__VERSUS__Node1&Cycling	USP9X	2.82905e-45	0.194001	0.208	0.072	6.05388e-41
Node2__VERSUS__Node1&Cycling	CD59	3.05092e-45	0.2013	0.385	0.176	6.52867e-41
Node2__VERSUS__Node1&Cycling	TOM1L1	3.38876e-45	0.142028	0.232	0.085	7.25161e-41
Node2__VERSUS__Node1&Cycling	NEDD8	3.49721e-45	0.0424494	0.507	0.244	7.48369e-41
Node2__VERSUS__Node1&Cycling	CPSF6	3.54777e-45	0.228689	0.222	0.08	7.59187e-41
Node2__VERSUS__Node1&Cycling	CRTAP	3.55165e-45	-0.0292763	0.247	0.093	7.60017e-41
Node2__VERSUS__Node1&Cycling	DBI	3.62147e-45	0.572871	0.745	0.456	7.74958e-41
Node2__VERSUS__Node1&Cycling	IL13RA1	3.75903e-45	0.119882	0.25	0.095	8.04395e-41
Node2__VERSUS__Node1&Cycling	KRAS	3.85011e-45	0.16481	0.205	0.07	8.23885e-41
Node2__VERSUS__Node1&Cycling	NPEPPS	4.35168e-45	-0.0398584	0.298	0.122	9.31217e-41
Node2__VERSUS__Node1&Cycling	ANXA7	5.24504e-45	0.305932	0.284	0.116	1.12239e-40
Node2__VERSUS__Node1&Cycling	KDM5A	5.89292e-45	0.0788285	0.219	0.078	1.26103e-40
Node2__VERSUS__Node1&Cycling	RP9	5.983e-45	0.165195	0.207	0.072	1.2803e-40
Node2__VERSUS__Node1&Cycling	C14orf119	6.5869e-45	0.261222	0.253	0.098	1.40953e-40
Node2__VERSUS__Node1&Cycling	SLC25A1	6.7526e-45	0.14065	0.388	0.177	1.44499e-40
Node2__VERSUS__Node1&Cycling	U2SURP	6.97494e-45	-0.0999216	0.463	0.22	1.49257e-40
Node2__VERSUS__Node1&Cycling	RHOA	7.10186e-45	-0.0765209	0.532	0.26	1.51973e-40
[truncated: 2,346 more rows]

## Sheet: Fig 2G - HMBG2 expression
Figure 2G: Comparison of HMBG2 expression in all single cells versus Node#2 only
	Log(counts) HMBG2
	All data	Node 2 only
	2.09121	0.616819
	1.17562	0
	2.52381	0
	2.29518	0
	1.69394	0
	2.25386	0
	1.97762	0
	0	2.4373
	2.11232	0
	1.74266	0
	2.30457	0
	1.62917	0
	2.03587	0
	1.50398	0
	1.36536	0
	1.98722	2.80944
	3.22409	1.02017
	2.12499	0
	1.20573	1.95627
	1.23122	0
	1.92796	2.13435
	2.17783	0
	2.43444	0
	1.61329	0
	2.20897	0
	2.2591	0
	1.86379	0
	1.22338	0
	1.26449	0
	3.39058	0
	1.68219	0
	0	0
	1.98127	0
	0	0
	3.78401	0
	2.80534	0
	2.79548	0
	1.37633	0
	2.00731	0
	1.59582	0
	2.87601	0
	2.16482	0
	2.24408	0
	0	1.95766
	1.51899	0
	2.22471	0
	2.75921	0
	1.63123	3.07552
	0	0
	1.60339	0
	0	0
	2.04358	3.17537
	1.68487	0
	2.50556	0
	0	0
	2.78486	0
	2.97665	0
	1.70373	3.11994
	0	0
	2.79154	0
	1.62008	0
	2.72959	0
	0	0
	0	0
	3.07716	0
	0	3.43205
	0	0
	1.76799	0
	1.73148	0
	0	0
	0	0
	3.27166	0
	1.90181	0
	2.52368	0
	0	3.2557
	0	0
	1.81548	0
	0	0
	0	0
	0	0
	0	0
	0	0
	3.31971	0
	2.63152	3.50117
	2.62319	0
	0	0
	2.06162	0
	2.51424	0
	3.34563	0
	0	0
	2.98911	0
	2.00065	0
	2.11232	0
	0	0
	1.89505	0
	1.90278	0
	3.66468	0
	1.82045	0
	0	0
	0	0
	2.73631	0
	3.51954	0
	2.78059	0
	0	0
	2.68203	0
	2.04974	0
	3.00234	0
	0	0
	2.06582	0
	2.0363	0
	2.18453	0
	2.19439	0
	0	0
	2.44752	0
	3.04516	0
	2.97842	1.50391
	3.2533	0.669422
	0	0
	2.00731	1.05836
	2.98434	0.608799
	2.69159	1.88678
	2.66881	1.14574
	0	1.26164
	0	0
	3.19987	0.612569
	0	0.68218
	0	0
	1.97778	1.01041
	2.67382	0.685731
	2.15028	0
	2.56145	1.0118
	3.53353	0.613694
	2.81902	0.787499
	3.13314	0
	2.64297	0
	0	1.58293
	2.11938	0
	0	0.698896
	0	1.38682
	2.02766	0
	2.66569	1.51788
	2.9086	0
	3.68664	0
	2.20293	1.1081
	2.16312	1.62084
	3.02195	0
	2.72692	1.4474
	2.64236	0.658269
	2.30836	0
	2.26314	2.18054
	2.08842	0.708283
	0	0
	0	2.34166
	2.72027	0
	2.29061	0
	2.72359	0
	3.5637	1.06448
	2.1136	0.718907
	2.03804	0.715418
	0	0
	3.48326	0.70651
	0	1.34529
	0	0.792427
	2.07187	0.732831
	0	0.82594
	2.73429	0.793288
	2.16996	0.876029
	0	1.07276
	2.72625	0.844111
	0	1.25788
	2.21448	1.66316
	2.24408	1.18887
	2.13304	2.39812
	0	0
	3.52806	1.9337
	0	0.757056
	0	0
	2.75335	0.83603
	2.06043	0
	2.54236	1.1872
	2.10028	2.26662
	0	1.6037
	2.20079	0.938134
	2.25241	0
	2.22398	0
	2.16859	1.12517
	0	0.81519
	0	1.95323
	2.90532	0
	2.87011	0
	2.13435	0.897683
	3.44225	2.06667
	2.73902	2.14377
	0	1.90197
	2.74991	0
	2.34592	0
	3.29905	1.21166
	0	0
	0	1.25116
	2.31904	1.03662
	0	0
	0	0
	0	0.658269
	3.9153	1.7027
	0	1.23536
	2.77847	0
	3.13594	0
	2.14493	2.28822
	0	1.09542
	0	1.169
	2.68903	1.63938
	2.15904	1.98858
	3.52902	1.65701
	2.10723	2.53662
	3.23515	0
	0	2.18476
	2.89963	2.03245
	2.25929	0
	0	0
	2.2015	0
	0	1.28833
	0	0
	2.8385	0
	0	1.50276
	3.22736	2.40796
	2.09214	1.36201
	2.1604	1.03073
	0	1.04605
	2.8168	0
	0	0.98818
	0	0
	2.62913	1.53393
	2.09028	1.46493
	0	1.64932
	0	0
	0	1.76518
	0	1.6429
	2.73497	0
	2.29622	0
	2.80871	1.62155
	2.53377	0
	0	2.73317
	2.10596	0
	2.32484	1.58927
	2.2152	2.26045
	2.67257	0
	3.85342	1.80734
	0	1.08584
	2.17617	0
	2.97842	0
	0	0
	2.27951	1.296
	0	0
	0	1.95714
	0	2.4926
	3.18495	0
	0	2.3517
	0	0
	3.37175	0
	0	0
	2.95483	2.22766
	2.76931	2.50412
	3.33317	0
	2.85764	0
	1.52094	0
	2.25216	0
	0	2.29088
	2.33405	0
	2.38616	0
	2.1181	0
	2.3141	0
	2.49514	0
	0	0
	0	1.41873
	2.30755	3.48494
	0	0
	2.50026	0
	2.27951	0
	2.85455	0
	0	0
	3.30662	0
	2.78201	2.5587
	2.76373	1.49978
	2.4098	0
	3.22041	0
	0	0
	2.20437	0
	0	2.31574
	0	0
	2.34251	0
	0	0
	2.96001	2.40245
	0	0
	0	0
	0	0
	0	0
	2.29301	0
	0	0
	2.89316	1.64458
	2.24408	0
	2.23062	0
	2.18173	0
	0	2.84534
	3.78485	0
	0	0
	2.2321	3.41057
	0	0
	2.28346	2.87958
	3.38865	2.45139
	3.21352	0
	0	0
	0	0
	2.19297	0
	2.81238	0
	0	0
	2.29783	2.4631
	3.08842	0
	2.88995	0
	3.01363	0
	2.68903	0
	0	0
	0	0
	2.35278	0
	3.44372	0
	2.3502	0
	0	1.78554
	0	0
	0	0
	0	0
	2.38526	0
	2.19509	0
	0	0
	0	0
	2.96698	0
	0	0
	0	0
	2.916	0
	3.20667	1.79426
	0	2.67006
	2.35364	0
	2.33069	0
	0	3.63856
	2.86932	1.73224
	2.95915	2.73766
	0	0
	0	0
	0	0
	3.53208	3.03316
	3.17978	3.02102
	2.99721	0
	2.21085	0
	2.32069	0
	0	0
	0	3.34761
	2.32069	0
	2.9127	0
	0	0
	2.34677	0
	3.45453	0
	3.26211	0
	2.82125	0
	2.29301	2.54344
	0	0
	3.03883	2.87958
	0	0
	2.40428	0
	2.90044	0
	2.39065	0
	2.21085	3.63317
	2.40704	2.88594
	0	0
	2.88915	3.30493
	0	0
	2.4052	0
	3.63137	0
	3.80784	3.04262
	2.91682	0
	0	0
	0	3.55739
	0	0
	2.92931	0
	0	0
	3.53774	0
	0	0
	2.95224	0
	0	0
	0	0
	2.28663	2.88754
	0	0
	0	0
	3.73728	0
	2.27559	0
	2.9531	0
	3.01731	1.97992
	2.21448	0
	3.05699	0
	0	2.86385
	2.39246	0
	0	0
	0	0
	2.34677	3.2581
	3.93281	0
	0	0
	2.1679	2.02252
	2.93943	0
	0	0
	0	0
	2.31739	0
	2.41535	0
	2.24483	0
	2.45527	3.15634
	0	0
	2.35623	0
	2.37547	0
	2.51895	0
	0	2.01629
	2.47697	0
	2.86776	0
	0	0
	0	0
	0	0
	2.35106	0
	3.05217	0
	2.20652	4.0629
	2.45625	0
	2.82422	0
	2.32484	0
	2.89639	0
	2.31492	0
	0	0
	2.43602	0
	2.37724	0
	0	0
	2.26469	0
	0	0
	0	0
	0	2.69159
	0	0
	0	0
	2.45042	0
	2.94028	0
	0	3.98472
	2.31574	0
	2.34166	3.09544
	3.6278	0
	0	0
	2.38526	2.73766
	2.25623	2.06944
	0	0
	2.85455	2.99811
	0	0
	2.35537	3.09142
	0	3.21123
	2.92014	0
	2.42375	0
	3.49651	0
	0	0
	2.26546	0
	2.44367	0
	2.45333	0
	0	0
	0	0
	0	0
	0	0
	0	0
	2.47897	0
	0	0
	2.43507	0
	2.39156	0
	0	0
	2.42281	0
	0	0
	2.41257	0
	0	3.29738
	2.37902	0
	0	0
	2.30106	0
	0	0
	0	0
	0	0
	0	3.95665
	0	0
	0	0
	2.43412	0
	0	0
	3.16012	0
	0	0
	0	0
	3.40446	0
	0	0
	2.4098	0
	2.35106	4.07136
	3.3813	3.33317
	3.09645	0
	2.95915	0
	2.62141	0
	0	0
	2.45139	0
	2.5221	0
	0	0
	0	0
	0	3.05989
	0	0
	0	0
	0	0
	2.45236	0
	2.56643	0
	2.44656	0
	2.41072	0
	2.29301	0
	3.11375	2.35796
	2.3623	0
	2.43223	3.42916
	0	0
	0	0
	0	0
	2.36842	0
	3.62158	0
	0	0
	0	2.50665
	2.89801	0.670493
	2.48298	0.631463
	2.29944	0.98591
	2.9909	1.53436
	2.45236	1.64885
	2.38347	0.635696
	0	0.632743
	3.34717	0.640413
	3.3813	0.613733
	0	0
	0	0
	0	0
	2.40154	0.614979
	2.48399	0
	2.32985	0.664987
	3.75444	0.638635
	2.47897	0.642072
	2.38258	0
	0	0.647017
	0	0
	2.33574	0
	2.34763	1.05056
	2.37813	0
	0	0
	0	0
	3.38405	1.0651
	2.38437	0
	0	0
	2.4052	0.653145
	3.14299	0
	3.04643	0
	2.31245	1.20059
	2.99	0.801939
	0	0
	3.43205	1.1081
	0	0
	2.42845	0
	2.50541	0
	3.07061	0.79058
	0	0
	2.5179	1.42805
	0	0.678908
	0	0.713342
	0	1.20433
	0	1.07772
	2.41257	1.09146
	2.49006	0.754182
	0	0
	2.37902	1.47011
	3.41673	0
	0	0
	3.35159	0
	2.44945	1.37943
	2.40245	0
	3.1831	0.754779
	2.36143	0
	0	0.607427
	0	1.43565
	0	0.707187
	0	0.736898
	2.41442	1.00825
	0	0.820991
	0	0
	2.44559	0
	2.52527	1.34187
	0	0
	0	1.15653
	2.45722	0.736727
	2.36405	0.712599
	2.46114	2.2453
	0	0
	3.41863	0
	3.13244	0
	0	0.767729
	0	0
	0	1.18107
	2.44945	0
	0	0
	3.17428	1.99503
	0	0
	2.46408	0
	0	0
	2.53805	0
	2.50748	0
	0	0
	0	0
	0	1.6022
	0	0.793819
	3.01363	1.82175
	0	1.35702
	0	0
	0	0.794949
	0	1.20984
	2.93858	1.10912
	0	0.847526
	2.50232	0
	3.3117	0
	0	0
	0	0
	2.40704	0
	0	1.66861
	3.01179	1.31831
	0	0.889156
	2.61905	0
	3.79819	0
	0	0.839302
	2.49924	1.61759
	3.12617	0.683538
	0	1.23657
	2.3571	1.25491
	3.10659	0
	0	0.761957
	0	0
	2.35623	0.734238
	2.51895	0.979269
	0	0.970938
	2.50748	1.92432
	2.46704	1.30425
	2.47497	1.35781
	0	0
	2.40063	0
	2.40888	0
	0	0
	2.61434	0.925908
	0	0.875294
	2.65641	0
	0	0
	0	0
	0	0
	3.02381	1.03293
	0	0
	0	1.03939
	0	0
	0	0
	3.19313	1.78327
	2.46902	0
	3.44372	0
	0	0
	3.10049	1.1321
	0	1.57544
	2.97842	0
	0	0.841774
	0	0
	0	0
	2.60733	0
	0	0.737125
	3.59395	0
	0	0
	0	0
	3.10761	0
	0	0
	3.1688	1.08532
	0	0
	0	0.988604
	0	0
	0	0
	0	1.15556
	0	0
	2.62023	0
	0	1.12898
	0	1.09516
	2.41535	0
	0	1.17888
	0	0
	0	0
	0	0
	2.47298	0.958079
	2.51267	0
	0	2.70544
	0	0
	0	2.83121
	3.2426	0
	3.11891	0
	0	0
	0	0
	2.48298	1.03177
	0	3.12132
	0	1.06598
	3.40916	0
	0	1.89346
	2.60269	2.27747
	3.10843	1.14772
	0	1.09556
	0	0
	2.46016	0.952274
	2.48097	0
	0	0
	0	0
	2.46408	1.11501
	3.53289	0
	0	1.5229
	0	1.07543
	0	0
	0	0
	0	0
	0	1.31104
	2.51685	0
	0	1.13224
	0	0
	0	0
	2.59005	1.24443
	2.48198	0
	0	0
	2.46408	1.37368
	0	0
	2.4543	0
	0	0
	2.5598	1.01375
	2.51163	1.75482
	2.38258	0
	0	2.67257
	2.98732	0
	2.64905	2.12213
	0	0
	2.47398	0
	0	1.21166
	0	0
	0	0
	0	0
	0	0
	0	1.61329
	3.93183	1.53536
	3.18977	0
	0	0
	3.22041	0
	0	1.12799
	3.03129	0
	0	1.21816
	0	0
	2.4408	1.57181
	3.46548	2.1786
	2.612	0
	0	2.08492
	0	0
	2.42	0
	2.55212	0
	0	1.14743
	3.1293	0
	3.05217	0
	0	0
	2.51372	0
	2.50026	0
	0	1.61619
	0	0
	3.54588	0
	2.51267	0
	2.3502	0
	0	0
	2.67508	1.45465
	0	2.04387
	2.60038	0
	2.48702	0
	2.44463	0
	0	2.03255
	0	0
	2.66756	0
	0	0
	2.50541	0
	3.14617	0
	0	0
	0	0
	3.22272	0
	0	1.48746
	2.47497	0
	0	0
	0	1.4952
	2.47897	2.13075
	0	0
	3.09042	1.54893
	3.2044	0
	0	0
	0	0
	3.61599	2.40888
	0	1.8272
	2.5158	0
	2.47298	0
	0	0
	0	0
	3.13139	0
	3.11375	0
	0	0
	2.49412	0
	0	1.6589
	3.81649	0
	3.01179	0
	3.17758	1.94935
	0	2.74146
	2.44945	0
	0	0
	0	0
	3.1688	0
	0	0
	0	0
	0	0
	3.61248	2.56255
	2.55431	0
	0	0
	0	0
	0	0
	0	2.41597
	2.40245	1.89362
	3.5657	0
	0	0
	3.18088	0
	2.42375	1.51068
	2.57535	0
	0	1.95557
	2.48097	0
	2.50232	0
	2.61787	0
	3.52113	0
	2.64418	0
	3.50325	0
	2.61317	0
	0	0
	2.68775	0
	0	1.5151
	2.61905	0
	2.61434	0
	3.37856	0
	0	0
	0	0
	0	1.55627
	0	2.03457
	0	2.16893
	2.40245	0
	0	0
	0	0
	0	1.84763
	0	2.11105
	0	0
	2.55431	0
	2.51685	0
	0	1.65855
	0	1.99076
	3.15688	0
	0	0
	3.33057	0
	0	0
	0	2.13534
	0	0
	3.56793	0
	0	3.10625
	0	0
	0	0
	0	0
	0	0
	3.61014	0
	0	0
	3.07749	2.25317
	0	0
	0	0
	0	1.7216
	2.55321	0
	3.19649	0
	2.44945	0
	0	0
	0	0
	3.25211	1.94112
	2.40337	0
	2.55212	0
	0	0
	2.5158	0
	2.76373	0
	0	0
	2.62141	0
	0	0
	2.56311	0
	0	0
	0	0
	0	0
	0	0
	2.45139	0
	0	0
	0	0
	3.18866	0
	0	0
	3.23086	0
	0	0
	3.69937	0
	0	0
	2.73902	0
	3.55354	2.73812
	2.61669	0
	0	0
	0	0
	2.46704	0
	0	0
	0	2.33405
	2.60617	0
	3.29238	0
	0	0
	2.64297	0
	0	0
	0	0
	0	0
	0	0
	0	0
	0	0
	3.56237	0
	2.61787	0
	0	0
	3.62662	0
	2.50335	0
	3.09444	0
	2.5402	0
	0	0
	3.22157	0
	0	1.92445
	0	0
	2.48904	0
	0	3.78233
	0	2.40245
	0	0
	2.5576	0
	0	0
	2.5565	0
	0	0
	0	1.84583
	2.57985	3.24932
	3.56682	2.42845
	0	0
	3.27999	0
	3.27876	1.82808
	2.60501	0
	0	0
	0	3.35603
	2.67886	1.87749
	2.68903	2.07979
	3.18421	0
	0	0
	0	0
	0	0
	2.50644	0
	2.53484	0
	0	0
	3.56793	0
	3.10049	0
	2.48097	0
	2.5456	1.87984
	2.80944	0
	0	0
	0	0
	0	0
	3.17099	0
	3.37583	0
	2.82273	3.04072
	0	0
	3.22504	0
	0	0
	0	0
	0	0
	0	0
	0	0
	3.67283	0
	0	0
	0	2.4408
	0	0
	0	2.30267
	0	0
	0	3.27876
	0	0
	3.21237	0
	2.66383	0
	0	0
	0	0
	3.19875	0
	0	0
	2.60617	0
	2.55321	2.46704
	3.28369	1.98262
	0	0
	0	0
	2.52739	0
	2.67634
	0
	0
	2.65027
	3.28616
	2.64783
	0
	0
	2.5158
	0
	2.57423
	2.56311
	0
	2.61552
	2.5598
	2.56421
	3.2533
	0
	0
	2.71762
	3.37765
	2.72825
	2.44752
	3.33317
	0
	2.68393
	2.63092
	0
	0
	3.24853
	0
	4.15969
	3.30747
	2.52105
	0
	3.19987
	2.65641
	2.60269
	2.51163
	2.5221
	2.61317
	3.28616
	0
	0
	0
	0
	0
	0
	0
	2.62973
	2.53698
	2.64418
	0
	0
	0
	0
	2.52
	0
	2.61317
	2.5565
	0
	3.12098
	0
	0
	3.69426
	0
	0
	3.63616
	0
	0
	0
	2.5554
	0
	2.60617
	0
	0
	0
	0
	2.70842
	0
	0
	2.48198
	0
	0
	0
	0
	0
	0
	0
	0
	2.57311
	3.61365
	2.95224
	3.2605
	2.53591
	3.44225
	0
	2.61905
	3.29113
	0
	0
	0
	0
	0
	2.57872
	0
	0
	0
	0
	2.59348
	2.70712
	0
	0
	3.57577
	0
	3.33187
	0
	2.69159
	0
	0
	2.49616
	0
	0
	0
	0
	0
	3.25211
	0
	0
	2.60385
	0
	0
	0
	0
	0
	0
	0
	0
	0
	2.83472
	2.71762
	3.25211
	4.09372
	0
	0
	2.54128
	2.62496
	0
	3.2763
	0
	2.63212
	2.67971
	2.64054
	0
	2.78059
	2.85609
	0
	2.60733
	0
	3.53612
	0
	0
	2.69159
	0
	0
	2.58664
	0
	0
	0
	0
	3.28492
	2.71367
	0
	0
	0
	2.59807
	0
	0
	2.53057
	3.42484
	0
	0
	0
	0
	0
	0
	2.59233
	2.70581
	0
	3.40071
	0
	0
	0
	2.4931
	0
	0
	0
	2.75679
	0
	0
	2.66383
	3.38268
	0
	0
	0
	0
	2.61552
	0
	2.57535
	2.73362
	0
	2.69031
	2.51267
	2.52
	0
	2.76095
	0
	0
	0
	2.61669
	2.72027
	2.63692
	0
	0
	3.55905
	0
	2.48803
	2.71104
	3.30873
	0
	2.9268
	2.79058
	0
	0
	0
	3.37039
	0
	0
	0
	0
	0
	3.60317
	2.66011
	2.70842
	3.74129
	2.64297
	0
	0
	0
	2.60733
	0
	3.84144
	2.71894
	2.65027
	0
	0
	0
	2.68648
	0
	0
	0
	0
	0
	3.41199
	0
	0
	0
	0
	0
	3.21352
	0
	0
	2.69416
	0
	0
	0
	2.70973
	2.81238
	2.5776
	3.70065
	0
	0
	3.41057
	0
	0
	0
	0
	2.60153
	0
	2.70061
	0
	0
	0
	2.79634
	0
	3.74801
	0
	0
	2.5609
	0
	0
	2.76373
	0
	2.63692
	0
	0
	3.58255
	0
	3.37583
	4.11957
	2.67382
	0
	0
	0
	0
	2.74037
	0
	0
	0
	0
	0
	0
	0
	0
	0
	2.49006
	3.37583
	0
	2.87325
	0
	0
	0
	0
	2.65641
	2.64783
	0
	3.40774
	2.89882
	0
	2.62854
	0
	3.26534
	0
	0
	0
	2.57872
	2.63452
	0
	0
	3.79642
	3.42916
	0
	0
	0
	3.34234
	0
	2.62973
	0
	0
	2.69416
	0
	3.472
	3.26898
	0
	0
	0
	0
	0
	0
	2.54886
	2.62141
	2.57647
	0
	0
	0
	3.35826
	3.42484
	2.59922
	0
	3.80497
	0
	3.40212
	0
	4.53764
	3.65677
	3.46598
	2.53591
	2.62378
	2.79634
	0
	0
	2.66632
	0
	2.67257
	0
	3.87473
	0
	2.65764
	2.74445
	2.61083
	2.84993
	0
	3.36768
	2.5587
	0
	2.60966
	2.68013
	3.30367
	0
	0
	0
	0
	2.64783
	0
	0
	3.7201
	3.26534
	0
	0
	2.53698
	3.70709
	2.52951
	0
	2.52421
	0
	0
	0
	2.67634
	3.28616
	2.85764
	2.72027
	2.60385
	0
	2.89236
	0
	0
	2.62854
	0
	3.34629
	2.72825
	0
	0
	0
	3.60491
	2.6852
	0
	3.52806
	2.75679
	2.70973
	2.59577
	0
	0
	0
	3.34629
	2.66383
	3.35159
	0
	0
	0
	0
	3.21123
	0
	3.40493
	0
	0
	0
	3.51373
	0
	0
	0
	0
	2.77212
	2.79346
	0
	2.60038
	2.73362
	2.62259
	0
	2.86698
	2.64418
	3.28245
	0
	2.65641
	0
	2.73362
	0
	0
	0
	0
	0
	0
	0
	0
	3.24378
	0
	2.96611
	0
	2.69416
	3.33971
	0
	2.70191
	2.85301
	0
	0
	3.4234
	0
	0
	0
	0
	0
	0
	2.83623
	0
	2.61317
	2.71762
	0
	2.68013
	0
	2.82125
	0
	2.62734
	0
	0
	0
	2.68648
	0
	3.38543
	0
	0
	2.61787
	0
	0
	0
	4.0462
	3.53936
	0
	0
	0
	0
	0
	0
	0
	2.63934
	0
	0
	0
	3.2426
	2.59577
	0
	0
	2.59922
	0
	2.76234
	0
	2.62259
	0
	0
	2.77072
	0
	0
	0
	2.62259
	3.59452
	2.56311
	2.72959
	3.89811
	3.33971
	3.21811
	3.30367
	2.82422
	0
	3.45999
	0
	0
	0
	3.31255
	0
	0
	2.73631
	0
	0
	4.02302
	2.68139
	0
	0
	0
	0
	0
	2.61787
	0
	0
	2.78344
	0
	2.58891
	0
	0
	0
	0
	0
	0
	2.62973
	2.86541
	0
	0
	0
	3.32023
	0
	0
	0
	0
	0
	2.75818
	2.8036
	2.80505
	2.73631
	0
	0
	2.73228
	0
	0
	0
	3.5724
	3.43787
	2.75129
	2.75956
	0
	0
	3.41341
	0
	0
	2.64418
	2.70712
	0
	3.75886
	0
	2.59005
	0
	0
	2.76652
	2.65764
	2.65518
	0
	2.58891
	0
	2.83926
	0
	3.4496
	2.67131
	4.30541
	0
	3.46148
	3.71879
	0
	0
	3.23906
	2.66507
	3.35027
	0
	3.27876
	2.73902
	2.79346
	2.65764
	0
	3.45404
	0
	2.59005
	0
	0
	0
	0
	2.87641
	4.26977
	2.67257
	3.39931
	2.69674
	0
	0
	0
	2.77635
	0
	0
	0
	3.27508
	2.92513
	0
	0
	0
	2.77918
	0
	0
	2.62615
	0
	0
	0
	0
	0
	0
	0
	3.4234
	2.83321
	0
	2.78772
	0
	0
	2.54236
	2.73362
	4.01097
	0
	3.43933
	3.50117
	0
	0
	0
	0
	0
	0
	0
	2.81532
	0
	0
	0
	0
	2.91352
	2.70712
	0
	0
	0
	2.69031
	0
	0
	2.52
	3.51058
	0
	2.89236
	2.64297
	2.71104
	3.78654
	0
	3.78654
	0
	0
	0
	2.73766
	0
	0
	0
	0
	3.28989
	0
	0
	0
	3.38819
	0
	0
	3.33057
	0
	0
	0
	3.81794
	2.73362
	0
	0
	2.73362
	0
	3.46899
	0
	0
	0
	0
	2.63934
	0
	2.74309
	3.54098
	3.70774
	4.10421
	2.91188
	2.83321
	2.76373
	2.74037
	3.40493
	0
	2.76652
	0
	0
	0
	3.43641
	2.87168
	2.78772
	0
	3.54751
	0
	0
	0
	3.40774
	0
	0
	0
	0
	0
	2.65027
	2.73631
	0
	2.85919
	0
	0
	0
	2.75129
	2.80651
	3.35159
	3.49962
	3.85342
	0
	3.38405
	2.85301
	3.35426
	3.7657
	0
	0
	0
	0
	2.83623
	0
	3.34894
	0
	0
	0
	0
	2.7949
	0
	0
	0
	0
	2.60617
	0
	0
	0
	0
	0
	2.8036
	2.6515
	0
	0
	0
	0
	0
	0
	3.79642
	0
	0
	2.80069
	0
	0
	4.14797
	0
	2.77776
	2.92513
	2.62141
	0
	0
	0
	0
	0
	0
	2.8036
	0
	0
	2.98732
	0
	0
	2.76095
	0
	3.52326
	2.86854
	0
	0
	3.48418
	0
	2.69803
	2.74718
	2.70321
	0
	0
	0
	0
	2.78629
	2.77353
	0
	0
	0
	0
	2.8623
	0
	0
	0
	3.60317
	0
	0
	2.72559
	2.90044
	0
	0
	0
	2.86385
	0
	0
	0
	0
	0
	0
	2.73228
	0
	3.46748
	2.66507
	2.78486
	2.68013
	0
	0
	0
	0
	2.75541
	0
	0
	0
	0
	2.74173
	0
	3.4335
	0
	2.78344
	3.40352
	3.75614
	2.75129
	0
	3.23554
	0
	2.77776
	0
	2.86541
	0
	0
	0
	2.68266
	2.96961
	2.80505
	3.44518
	0
	3.01824
	0
	2.87168
	3.84592
	2.78201
	0
	0
	2.70973
	0
	0
	0
	0
	0
	2.85919
	0
	0
	0
	0
	1.87375
	0
	0
	0
	0
	0
	2.82721
	0
	0
	2.92346
	2.77776
	0
	0
	0
	2.75129
	0
	0
	0
	2.78915
	0
	0
	0
	0
	0
	0
	0
	0
	0
	0
	0
	0
	0
	0
	0
	3.94168
	0
	2.89236
	0
	0
[truncated: 4,923 more rows]

[truncated: 26 more sheets: Fig2K - beta-gal staining, Fig3A - GSEA, Fig3D,F,M,N - phospho-proteins, Fig 3E,G,I,K,O,P - blots, Fig3J - P-Rex1 densitometry, Fig3L - P-Rex1 & hormone resp., Fig3Q - migration assay, Fig3R,S - public datasets, Fig4A - Rac signalling in PyMT , Fig4C,D - P-Rex1 densitometry, Fig4F - FRET of PyMT-Tam, Fig4H - PyMT Tam treatment, Fig5A-C - Protein in BrCa, Fig5D-F - scRNAseq datasets, Fig5G - survival plots, Fig5I-J - Survival analyses, Fig5K-L - PRex1&ERexpression, Fig6B - CFA for ET cells, Fig6C - CFA for Fast cells, Fig6D - Scratch wound ET cells …]
