# Supplementary material for: Endocrine therapy reprogramming of breast cancer facilitates metastatic escape via upregulation of P-Rex1/Rac1 signalling
Source: Nat Commun. 2026 May 11;17:3042. doi: 10.1038/s41467-026-70683-x (PMC13161276; doi:10.1038/s41467-026-70683-x)
Supplement: Supplementary file 5 — Source data - Supplementary Figs. [file 41467_2026_70683_MOESM5_ESM.xlsx]

## Sheet: Supp Fig1B-D - drug response
Supplementary Figure 1B - Response of cell lines to 17-B estradiol
		Parental			Fast growing			Endocrine Tolerant
	DAY	Cell Number	SEM	N=12	Cell Number	SEM	N=12	Cell Number	SEM	N=12
	1	100000	4920.81	12	100000	6839.42	12	100000	3648.58	12
	2	161008	8611.91	12	179909	2471.49	12	140106	4278.37	12
	4	225895	3306.2	12	240425	2404.73	12	173470	5388.41	12
	5	237981	3530.89	12	248276	2969.74	12	187387	3934.8	12
Supplementary Figure 1C - Response of cell lines to fulvestrant
		Parental			Fast growing			Endocrine Tolerant
	DAY	Cell Number	SEM	N=12	Cell Number	SEM	N=12	Cell Number	SEM	N=12
	1	100000	4002.26	12	100000	3015.41	12	100000	2865.51	12
	2	116383	1752.51	12	185227	2246.91	12	126832	5668.86	12
	4	114282	3959.56	12	253491	2143.27	12	161351	6061.62	12
	5	119988	5740.7	12	248107	2927.18	12	176902	4827.59	12
Supplementary Figure 1D - Response of cell lines to tamoxifen
		Parental			Fast growing			Endocrine Tolerant
	DAY	Cell Number	SEM	N=12	Cell Number	SEM	N=12	Cell Number	SEM	N=12
	1	100000	2751.79	12	100000	1909.3	12	100000	2014.5	12
	2	139989	4622.33	12	208208	3854.67	12	149722	4683.27	12
	4	134120	8209	12	226538	3481.87	12	175393	8136.34	12
	5	166469	8636.81	12	238686	2113.46	12	168404	5024.74	12

## Sheet: Supp Fig1E-F - ER densitometry
Supplementary Figure 1E - Uncropped Western blots of ER and B-Actin
Supplementary Figure 1F - Densitometry of ER in Fast and Tolerant cell lines
Replicate	Fast	Endocrine tolerant
1	7	7.62
2	4.88	4.54
3	8.55	4.88
Statistical test: unpaired t-test

## Sheet: Supp Fig1H - SMA IHC
Supplementary Figure 1H - SMA immunohistochemistry (% area positive)
	Fast	Endocrine tolerant
	20.62	8.44
	18.91	22.18
	13.27	17.47
	22.84	20.46
	5.93	5.99
	12.8	10.41
	14.3
	13.59
Statistical test: unpaired t-test

## Sheet: Supp Fig4A-B - ERK activation
Supplementary Figure 4A-B - pERK in IGF treated Fast and Endocrine tolerant cells
Supplementary Figure 4A - Uncropped western blot
Supplementary Figure 4B - Densitometry
Replicate	FAST untreated	FAST 5m IGF1	FAST 15m IGF1	TOLERANT untreated	TOLERANT 5m IGF1	TOLERANT 15m IGF1
1	2.58062	14.9321	18.2754	5.10036	7.26265	28.8993
2	4.71823	24.876	27.5651	3.0137	18.6364	22.4505
3	21.8342	27.0087	3.57768	9.90436	19.7907	27.5218
4	2.05221	35.6966	23.5523	6.70848	32.4308	27.0551
5	3.81404	20.6088	25.7364	7.36524	6.29009	22.785
6	8.31408	19.2728	28.9337	6.12967	8.55615	27.6867
7	3.65416	4.81272	25.263	10.732	14.23	37.2292
Statistical test: ordinary one-way ANOVA with Tukey's multiple comparison test

## Sheet: Supp Fig4C - public dataset
Supplementary Figure 4C - P-Rex1 versus EGFR in the Metabric dataset
Data was downloaded via cBioPortal (PMID: 22588877) of the Metabric dataset (PMID: 27161491).

## Sheet: Supp Fig5B - doubling times
Supplementary Figure 5B - Doubling times of PyMT and PyMT-Tam cell lines
PyMT (h)	PyMT-Tam (h)
21.69	25.65
20.85	44.48
24.6	35.78
23.72	45.51
23.45	46.86
23.61	37.81
25.03	32.6
26.7	35.29
23.26	30.1
21.23	28.7
24.12	30.89
20.72	36.24
23.27
21.55
24.35
Statistical test: unpaired t-test

## Sheet: Supp Fig5C - Pak2 densitometry
Supplementary Figure 5C - Densitometry of Pak2 in PyMT and PyMT-Tam cell lines
Replicate	PyMT	PyMT-Tam
1	14.474	23.075
2	18.575	22.031
3	12.819	28.825
Statistical test: unpaired t-test

## Sheet: Supp Fig6A,B,D - human datasets
Supplementary Figure 6A/B -
Values for SuppFig6A/B were downloaded from UALCAN (https://ualcan.path.uab.edu) which is an accessible portal of CPTAC data from the Proteomic Data Commons (https://pdc.cancer.gov/).
Supplementary Figure 6D -
Values for SuppFig6D were downloaded from KmPlotter (https://kmplot.com/analysis).

## Sheet: Supp Fig6E - scatter plot
Supplementary Figure 6E - Scatter plot for cut-off for high/low P-Rex1 H-score
This patient cohort was described in Kutasovic et al (PMID: 30246500).
P-Rex1 H-score values for scatter plot (n=142)
120
160
20
0
10
20
240
270
270
270
285
80
70
40
70
80
90
160
180
180
180
180
190
190
190
0
180
0
80
30
120
0
5
20
20
40
270
10
10
90
180
10
270
50
50
20
30
270
0
60
100
0
30
0
285
5
60
0
25
30
180
240
270
40
0
0
80
40
0
20
100
120
270
30
5
270
180
190
160
40
180
270
60
75
0
10
140
140
180
140
0
0
5
5
190
0
5
10
40
270
120
120
140
60
285
160
0
0
50
160
180
180
240
0
20
120
30
180
180
140
200
270
270
160
0
5
240
270
270
270
300
160
270
160
120
120
80
160
180
20
0
240

## Sheet: Supp Fig7A - IC50 responses
Supplementary Figure 7A - Alamar blue assays of Fast growing and Endocrine Tolerant cells to R-ketorolac
	Log[M]	Fast growing				Endocrine tolerant
		90	88.9959	93.0772	89.7745	90	89.285	90.3099	86.19
	0.49485	91.5507	89.2895	89.0657	86.2513	90.7277	89.5293	97.6423	99.1538
	0.79588	92.3456	85.6251	83.1855	83.7954	73.9771	94.2469	91.7622	94.6626
	1.09691	89.9919	86.0307	82.7313	83.4093	87.2773	82.6666	96.4026	90.3406
	1.39794	93.7422	82.1019	89.4988	87.6658	95.7552	88.0833	91.2735	90.6241
	1.69897	99.6581	97.7716	97.418	97.4715	93.8291	87.7787	90.586	95.659
	2	106.403	109.261	101.421	101.217	102.888	95.1026	105.269	102.651
Supplementary Figure 7B - Alamar blue assays of Fast growing and Endocrine Tolerant cells to NSC23766
	Log[M]	Fast growing				Endocrine tolerant
		98.4019	100.428	98.8871	101.37	96.7875	99.0347	99.8892	104.289
	0.49485	97.6314	91.4104	105.622	105.336	94.7302	89.9509	84.3171	103.972
	0.79588	96.1475	92.0097	103.91	97.9454	90.7106	92.0715	88.6216	95.9013
	1.09691	93.8361	86.2738	90.4687	94.6065	81.9433	87.7038	86.6593	97.5154
	1.39794	102.14	101.284	101.455	88.6994	70.2326	80.9305	79.348	82.4498
	1.69897	83.306	74.5167	76.6284	79.2252	37.2527	41.5572	37.6325	37.411
	2	-0.0499394	0.57787	0.349576	-0.877506	0	-0.443108	-0.158253	0.601361
Supplementary Figure 7C - Alamar blue assays of Fast growing and Endocrine Tolerant cells to 1A-116
	Log[M]	Fast growing				Endocrine tolerant
		106.15	97.9539	97.966	97.9297	97.258	102.616	95.9524	104.174
	0.49485	97.7936	102.926	94.4212	104.59	98.5438	92.4956	94.5958	95.0871
	0.79588	92.5338	80.7773	85.0117	87.0866	87.1577	76.0239	85.5511	83.5726
	1.09691	67.5509	62.89	69.8132	68.1527	72.7221	69.0197	70.7193	68.0194
	1.39794	52.1316	42.6223	43.2907	46.7297	52.0169	52.9198	47.343	49.452
	1.69897	20.8544	23.2529	20.8544	23.0352	17.2611	15.4265	15.92	15.8094
	2	-0.0453686	-0.0937618	0.214745	-0.0756144	-0.221857	-0.133336	-0.0957139	0.450907

[truncated: 1 more sheets: Supp Fig9A-E - blood counts]
